# Supplementary material for: The Burden of Provider-Initiated Preterm Birth and Associated Factors: Evidence from the Brazilian Multicenter Study on Preterm Birth (EMIP)
Source: PLoS One. 2016 Feb 5;11(2):e0148244. doi: 10.1371/journal.pone.0148244 (PMC4743970; doi:10.1371/journal.pone.0148244)
Supplement: S1 Table — (XLSX) [file pone.0148244.s001.xlsx]

## Sheet: Sheet1
i1_A1	GrEspec	GRUPO	regiao	i4_A1	i5_A1	i6_A1	i7_A1	i8_A1	sd1_A1	sd3_A1	sd4_A1	sd5_A1	sd6_1_A1	sd7_A1	sd8_A1	sd10_A1	sd16_A1	pe4	pe5	pe6	ao2_A1	ao3_A1	pari	ao4_A1	ao5_A1	ao6_A1	ao7_A1	ao8_A1	ao10_A1	ao11_A1	ao13_A1	dp1_2	ga1pn	ga1onde	ga4_A1	ga6_A1	ga8_A1	ga9_A1	ga10_A1	ga11_A1	ga12_A1	ga14_A1	ga15_A1	ga18_1	ga18_2	ga21_A1	ga24_A1	ga27_A1	ga29_A1
1	0	0	2	34	0	1	0	2	0	1	3	0	0	0	0	1	1	3	2	4	0	1	1	0	0	0	0	0	0	0	0	0	0	1	0	1	0	0	0	0	0	0	0	0	0	0	0	0	0
1	0	0	2	21	0	1	1	2	1	1	3	1	1	1	1	1	0	3	3	4	0	0	0	0	0	99	0	0	0	0	0	0	0	1	0	0	0	0	0	0	0	1	0	0	1	0	0	0	0
1	0	0	2	22	0	1	0	2	0	1	3	0	0	0	0	1	0	3	2	3	0	0	0	0	0	99	0	0	0	0	0	0	0	3	10	99	0	0	0	0	0	0	0	5	5	3	0	0	0
1	0	0	2	31	0	1	0	1	1	1	3	1	1	0	0	1	0	2	2	3	2	0	1	0	0	0	0	1	0	1	0	0	0	3	1	0	1	0	0	0	0	0	0	5	5	0	0	0	0
1	0	0	2	24	0	1	0	2	0	1	3	1	1	1	1	1	0	3	#NULL!	#NULL!	2	0	1	0	0	0	0	1	0	0	0	0	0	4	1	1	1	0	0	0	0	0	0	0	0	1	1	1	1
1	0	0	2	35	0	1	0	1	0	1	3	1	1	0	0	1	1	2	2	3	4	0	2	0	0	0	0	0	0	0	0	0	0	3	0	1	1	0	1	0	0	0	0	5	5	3	0	0	0
1	0	0	2	18	0	1	1	2	1	0	#NULL!	#NULL!	#NULL!	999	#NULL!	1	0	2	2	2	0	0	0	0	0	99	0	0	0	0	0	0	0	1	1	0	0	0	0	0	0	0	0	5	5	0	0	0	0
1	0	0	2	17	0	1	1	1	1	0	#NULL!	#NULL!	#NULL!	#NULL!	#NULL!	1	0	3	1	3	0	0	0	0	0	99	0	0	0	0	0	0	0	1	10	99	0	1	0	0	0	1	0	5	5	3	0	1	1
1	0	0	2	24	0	1	0	2	1	0	#NULL!	#NULL!	#NULL!	#NULL!	#NULL!	1	0	2	2	2	0	0	0	0	0	99	0	0	0	0	0	0	0	3	1	0	1	0	0	0	0	0	0	5	5	0	0	0	0
1	0	0	2	23	1	1	0	2	1	0	#NULL!	#NULL!	#NULL!	#NULL!	#NULL!	0	1	2	2	3	0	1	1	0	0	0	0	0	0	0	0	0	0	1	1	1	0	1	1	0	0	1	1	0	0	0	0	1	0
1	0	0	2	29	0	1	0	1	1	1	3	1	1	0	0	1	1	3	#NULL!	#NULL!	3	1	2	1	1	0	0	0	0	0	0	0	1	9	#NULL!	#NULL!	1	1	1	0	0	0	0	5	5	1	1	0	0
1	0	0	2	32	0	1	0	2	1	0	#NULL!	#NULL!	#NULL!	#NULL!	#NULL!	1	0	#NULL!	2	#NULL!	1	0	1	0	0	0	0	0	0	0	0	0	0	1	0	0	0	0	1	0	0	4	0	5	5	0	1	0	0
1	0	0	2	21	0	1	0	2	1	1	3	1	1	0	0	1	0	2	#NULL!	#NULL!	0	0	0	0	0	99	0	0	0	0	0	0	0	4	1	1	1	0	1	0	0	1	0	0	0	0	0	0	0
1	0	0	2	21	0	1	0	2	0	1	3	0	0	0	0	1	0	#NULL!	2	#NULL!	0	0	0	0	0	99	0	0	0	0	0	0	0	4	0	0	0	1	0	0	0	0	0	5	5	3	0	1	0
1	0	0	2	18	0	1	1	2	1	1	3	0	0	0	0	0	0	#NULL!	1	#NULL!	0	0	0	0	0	99	0	0	0	0	0	0	0	4	10	#NULL!	0	1	1	0	0	1	0	5	5	3	0	0	1
1	0	0	2	36	0	1	0	2	0	1	3	1	0	0	0	1	1	3	2	4	0	1	1	1	1	1	0	0	0	0	0	0	0	4	10	0	0	0	0	0	0	0	0	5	5	3	0	0	1
1	0	0	2	32	0	0	0	3	0	1	3	1	1	1	1	1	0	2	2	3	1	0	1	0	0	0	0	0	1	1	0	0	0	4	10	99	1	1	1	0	0	0	0	5	5	3	1	0	1
1	0	0	2	28	0	1	0	2	1	1	3	0	1	1	0	1	0	1	3	3	1	0	1	1	0	0	0	0	0	0	0	0	0	3	0	0	0	0	0	0	0	1	0	5	5	3	1	0	1
1	0	0	2	22	0	1	1	2	1	0	#NULL!	#NULL!	#NULL!	#NULL!	#NULL!	1	0	2	2	2	0	0	0	0	0	99	0	0	0	0	0	0	0	1	1	1	0	0	1	0	0	1	0	5	5	1	1	1	0
1	0	0	2	32	1	1	1	2	1	0	#NULL!	#NULL!	#NULL!	#NULL!	#NULL!	1	0	1	3	3	0	0	0	0	0	99	0	0	0	0	0	0	0	3	1	0	0	1	1	0	0	1	0	0	0	1	0	0	0
1	0	0	2	44	0	1	1	2	1	1	3	1	1	0	0	1	0	1	3	4	2	0	1	0	0	0	0	0	0	0	0	0	0	3	1	0	1	0	0	0	0	0	0	0	0	1	0	0	0
1	0	0	2	25	1	1	0	2	1	1	3	1	1	1	1	1	0	3	#NULL!	#NULL!	0	0	0	0	0	99	0	0	0	0	0	0	0	1	1	0	1	1	1	0	0	1	0	0	0	1	0	1	0
1	0	0	2	38	0	1	0	2	1	1	3	0	0	0	0	1	0	2	2	3	1	0	1	0	0	0	0	0	0	0	0	0	0	4	0	0	0	0	0	0	0	0	0	0	0	0	0	1	0
1	0	0	2	31	0	1	0	2	0	1	3	0	1	0	1	1	0	#NULL!	2	#NULL!	0	0	0	0	0	99	0	0	0	0	0	0	0	4	0	0	0	0	0	0	0	1	0	5	5	0	0	1	0
1	0	0	2	36	0	1	0	2	1	0	#NULL!	#NULL!	#NULL!	#NULL!	#NULL!	1	0	3	3	4	0	1	1	1	1	0	0	0	0	0	0	0	0	3	1	1	0	0	0	0	0	1	0	0	0	1	0	0	1
1	0	0	2	22	1	1	0	1	1	0	#NULL!	#NULL!	#NULL!	#NULL!	#NULL!	1	0	1	4	4	1	0	1	1	0	0	0	0	0	0	0	0	0	1	1	0	0	0	1	0	0	0	0	0	0	0	0	0	0
1	0	0	2	30	0	1	0	2	0	0	#NULL!	#NULL!	#NULL!	#NULL!	#NULL!	1	0	#NULL!	2	#NULL!	0	1	1	1	1	0	0	0	0	0	0	0	0	1	0	1	1	1	1	0	0	1	1	5	5	3	0	1	1
1	0	0	2	31	0	1	1	2	1	0	#NULL!	#NULL!	#NULL!	#NULL!	#NULL!	1	0	3	2	3	0	0	0	0	0	99	0	0	0	0	0	0	0	1	0	0	0	0	1	0	0	0	0	5	5	1	0	0	1
1	0	0	2	24	0	1	0	2	0	0	#NULL!	#NULL!	#NULL!	#NULL!	#NULL!	1	0	3	2	3	0	0	0	0	0	99	0	0	0	0	0	0	0	1	1	0	0	0	1	0	0	0	0	5	5	0	1	0	0
1	0	0	2	21	0	1	1	1	0	1	2	1	0	1	0	1	0	3	2	4	0	0	0	0	0	99	0	0	0	0	0	0	0	4	0	0	1	1	1	0	0	1	0	0	0	1	0	0	0
1	0	0	2	23	0	1	0	2	0	1	2	0	1	0	0	1	0	3	2	2	0	0	0	0	0	99	0	0	0	0	0	0	0	3	1	0	0	1	1	0	0	1	0	0	1	0	0	0	0
1	0	0	2	24	0	1	1	1	1	0	#NULL!	#NULL!	#NULL!	#NULL!	#NULL!	1	1	1	2	2	2	0	1	0	0	1	0	0	0	0	0	0	0	3	1	1	1	0	0	2	2	0	0	0	0	0	0	0	0
1	0	0	2	26	0	1	0	2	0	0	#NULL!	#NULL!	#NULL!	#NULL!	#NULL!	1	0	2	2	3	0	0	0	0	0	99	0	0	0	0	0	0	0	1	1	1	0	1	1	0	0	0	0	0	0	0	0	0	0
1	0	0	2	38	0	1	0	2	1	1	3	1	1	0	0	1	0	3	3	4	0	0	0	1	1	0	0	0	0	0	0	0	0	3	0	1	1	1	0	0	0	0	0	0	0	3	1	1	0
1	0	0	2	24	0	1	0	2	1	1	3	0	0	1	0	1	0	3	2	3	0	0	0	0	0	99	0	0	0	0	0	0	0	3	0	0	0	0	1	0	0	1	0	0	0	0	1	0	0
1	0	0	2	27	0	1	0	1	1	1	3	0	1	1	0	1	1	1	1	2	4	0	2	0	0	0	0	1	0	1	0	0	1	9	#NULL!	#NULL!	0	0	1	0	0	1	0	5	5	3	1	0	0
1	0	0	2	29	0	1	0	2	1	0	#NULL!	#NULL!	#NULL!	#NULL!	#NULL!	1	0	3	2	3	0	0	0	0	0	99	0	0	0	0	0	0	0	3	0	0	1	0	0	0	0	1	0	0	0	0	0	0	0
1	3	1	2	24	0	0	1	2	0	1	3	1	1	1	1	1	0	1	2	2	0	0	0	1	1	0	0	0	0	0	0	0	0	4	1	1	1	0	1	0	0	1	0	5	5	1	0	0	0
1	0	0	2	19	3	1	1	1	1	0	#NULL!	#NULL!	#NULL!	#NULL!	#NULL!	1	0	3	2	3	0	0	0	0	0	99	0	0	0	0	0	0	0	1	1	1	0	0	1	0	0	0	0	5	5	1	0	1	0
1	0	0	2	35	0	1	0	1	0	1	3	1	1	1	1	1	0	3	3	4	3	0	2	1	0	0	0	0	0	0	0	0	0	1	1	1	0	0	0	0	0	0	0	0	0	0	1	0	0
1	0	0	2	18	0	1	0	1	1	0	#NULL!	#NULL!	#NULL!	#NULL!	#NULL!	1	0	#NULL!	2	#NULL!	0	0	0	0	0	99	0	0	0	0	0	0	0	1	1	1	1	0	0	0	0	0	0	0	0	0	0	1	0
1	0	0	2	30	0	1	0	2	0	1	3	1	1	0	0	1	0	1	2	3	0	0	0	1	1	0	0	0	0	0	0	0	0	1	1	1	0	0	0	0	0	1	0	0	1	0	1	1	0
1	0	0	2	28	0	1	1	2	0	1	3	0	1	0	0	1	0	3	2	4	0	0	0	0	0	99	0	0	0	0	0	0	0	1	0	0	0	0	0	0	0	0	0	0	0	0	0	0	0
1	3	1	2	23	0	1	0	2	1	0	#NULL!	#NULL!	#NULL!	#NULL!	#NULL!	1	1	3	2	3	3	0	2	1	1	0	0	0	0	0	0	0	0	1	10	1	1	0	1	0	0	1	0	5	5	3	0	0	0
1	3	1	2	19	0	1	1	2	1	1	2	0	0	99	0	0	0	2	2	3	0	0	0	0	0	99	0	0	0	0	0	0	0	2	1	0	0	0	0	0	0	1	0	5	5	0	0	1	1
1	3	1	2	20	0	1	1	2	1	1	3	0	0	99	0	1	0	2	2	2	0	0	0	0	0	99	0	0	0	0	0	0	0	1	0	0	0	0	1	0	0	0	0	0	0	3	0	0	0
1	3	1	2	32	0	1	0	2	1	0	#NULL!	#NULL!	#NULL!	#NULL!	#NULL!	1	0	2	2	3	7	0	2	0	1	0	0	1	0	0	0	0	0	2	10	99	0	0	0	0	0	0	0	5	5	3	0	0	0
1	3	1	2	19	0	1	0	2	1	0	#NULL!	#NULL!	#NULL!	#NULL!	#NULL!	1	0	#NULL!	2	#NULL!	0	0	0	0	0	99	0	0	0	0	0	0	0	1	1	1	0	0	1	0	0	0	0	5	5	3	1	1	0
1	0	0	2	21	0	1	1	2	1	0	#NULL!	#NULL!	#NULL!	#NULL!	#NULL!	1	0	3	2	3	0	0	0	0	0	99	0	0	0	0	0	0	0	1	1	0	0	1	0	0	0	0	0	5	5	1	0	1	1
1	0	0	2	45	0	1	0	2	0	1	3	0	1	0	0	1	0	2	2	3	1	0	1	0	0	0	0	0	0	0	0	0	0	4	10	0	0	0	0	0	0	0	0	0	0	0	0	0	0
1	0	0	2	17	0	1	0	2	0	0	#NULL!	#NULL!	#NULL!	#NULL!	#NULL!	1	0	#NULL!	#NULL!	#NULL!	0	0	0	0	0	99	0	0	0	0	0	0	0	1	1	1	0	0	0	0	0	1	0	0	0	1	0	0	0
1	0	0	2	36	0	1	0	3	0	1	2	1	1	1	1	1	0	3	2	2	0	2	1	1	1	0	0	1	1	1	1	0	0	3	0	0	1	0	1	0	0	0	0	0	0	1	0	1	0
1	0	0	2	16	0	1	0	1	0	0	#NULL!	#NULL!	#NULL!	#NULL!	#NULL!	1	0	1	2	3	0	0	0	0	0	99	0	0	0	0	0	0	0	1	10	0	0	0	1	0	0	1	0	0	0	1	1	0	0
1	0	0	2	25	0	1	0	2	0	0	#NULL!	#NULL!	#NULL!	#NULL!	#NULL!	1	0	#NULL!	4	#NULL!	0	0	0	0	0	99	0	0	0	0	0	0	0	4	10	0	0	0	0	0	0	1	0	5	5	3	1	0	0
1	0	0	2	23	0	1	0	3	0	0	#NULL!	#NULL!	#NULL!	#NULL!	#NULL!	1	1	#NULL!	2	#NULL!	0	1	1	0	0	0	0	0	0	0	0	0	1	9	#NULL!	#NULL!	0	1	0	0	0	0	0	5	5	3	1	3	0
1	0	0	2	32	0	0	0	2	0	1	3	0	0	1	0	1	0	2	2	3	1	1	1	0	0	0	0	0	0	0	0	0	0	1	1	1	0	0	0	0	0	0	0	5	5	0	1	0	0
1	0	0	2	20	0	1	1	2	1	1	3	0	0	0	0	1	0	2	2	3	0	0	0	0	0	99	0	0	0	0	0	0	0	3	1	0	1	0	0	0	0	1	0	1	0	1	1	0	1
1	0	0	2	18	0	1	1	2	1	0	#NULL!	#NULL!	#NULL!	#NULL!	#NULL!	1	0	2	2	3	0	0	0	0	0	99	0	0	0	0	0	0	0	1	1	1	0	0	0	0	0	1	0	5	5	3	0	0	0
1	0	0	2	28	0	1	0	2	1	0	#NULL!	#NULL!	#NULL!	#NULL!	#NULL!	1	0	#NULL!	#NULL!	2	4	0	2	0	0	0	0	0	0	0	0	0	0	1	1	1	0	1	1	0	0	1	0	5	5	1	0	1	0
1	0	0	2	30	0	1	0	2	0	1	2	1	1	0	0	1	0	3	3	4	0	1	1	1	1	1	0	0	1	0	0	0	0	4	10	99	1	1	1	0	0	0	0	0	0	0	0	1	0
1	0	0	2	36	0	1	0	2	1	0	#NULL!	#NULL!	#NULL!	#NULL!	#NULL!	1	1	2	2	3	3	0	2	0	0	0	0	1	1	1	1	0	0	1	1	1	0	0	0	0	0	1	0	5	5	0	0	1	0
1	0	0	2	25	0	1	0	3	0	1	2	1	1	1	0	1	0	3	1	3	0	0	0	0	0	99	0	0	0	0	0	0	0	4	10	1	1	0	1	0	0	0	0	0	1	1	0	0	1
1	0	0	2	36	0	1	1	1	1	1	3	1	1	1	0	1	1	2	3	4	2	0	1	1	1	0	0	0	0	0	0	0	0	1	1	1	1	1	0	1	2	1	0	0	0	1	0	1	0
1	0	0	2	27	0	1	0	1	0	1	3	1	0	1	0	1	0	2	3	4	0	0	0	0	0	99	0	0	0	0	0	0	0	4	0	0	0	0	1	0	0	0	0	5	5	0	0	0	0
1	0	0	2	37	0	1	0	2	1	1	3	1	1	1	0	1	0	#NULL!	2	#NULL!	0	0	0	0	0	99	0	0	0	0	0	0	0	3	1	0	0	0	0	0	0	0	0	0	0	0	0	0	0
1	3	1	2	23	0	1	0	2	1	0	#NULL!	#NULL!	#NULL!	#NULL!	#NULL!	1	0	1	3	3	0	0	0	0	0	99	0	0	0	0	0	0	0	3	0	1	1	0	1	0	0	1	0	0	0	3	1	0	0
1	0	0	2	40	0	1	0	2	1	1	3	1	1	1	1	1	1	#NULL!	3	#NULL!	10	0	2	0	0	0	0	1	0	1	0	0	1	9	#NULL!	#NULL!	1	1	1	0	0	0	0	5	5	3	0	0	0
1	0	0	2	20	0	1	0	2	1	0	#NULL!	#NULL!	#NULL!	#NULL!	#NULL!	1	0	1	#NULL!	#NULL!	0	0	0	0	0	99	0	0	0	0	0	0	0	1	1	1	0	0	0	0	0	0	0	5	5	0	0	0	0
1	0	0	2	32	0	0	0	2	1	0	#NULL!	#NULL!	#NULL!	#NULL!	#NULL!	1	0	2	3	3	3	0	2	1	1	1	0	0	0	0	0	0	0	1	1	1	1	0	0	0	0	0	0	5	5	3	0	1	0
1	0	0	2	38	0	1	0	2	0	0	#NULL!	#NULL!	#NULL!	#NULL!	#NULL!	1	1	2	3	4	3	0	2	0	0	0	0	0	0	0	0	0	0	1	1	1	0	0	0	0	0	0	0	5	5	3	0	3	0
1	0	0	2	29	0	1	0	3	0	1	3	1	1	0	0	0	0	3	2	3	0	0	0	0	0	99	0	0	0	0	0	0	0	4	1	1	1	0	1	0	0	0	0	0	1	0	0	0	1
1	0	0	2	33	0	1	0	1	0	1	3	1	1	0	0	1	0	3	2	2	1	0	1	0	0	0	0	0	0	0	0	0	0	1	1	0	0	1	1	0	0	1	0	0	0	3	0	1	1
1	0	0	2	37	0	1	1	2	0	1	3	1	1	0	1	1	0	1	3	3	0	2	1	0	0	0	0	0	0	0	0	0	0	4	1	0	1	1	1	0	0	1	0	5	5	0	0	0	0
1	0	0	2	18	0	1	0	2	5	0	#NULL!	#NULL!	#NULL!	#NULL!	#NULL!	1	0	2	4	4	0	0	0	0	0	99	0	0	0	0	0	0	0	1	0	0	1	1	1	0	0	0	0	5	5	1	0	1	0
1	0	0	2	24	0	1	0	2	1	1	3	1	1	1	0	1	0	3	3	4	0	0	0	0	0	99	0	0	0	0	0	0	0	1	0	0	1	0	0	0	0	1	0	0	0	1	0	3	0
1	0	0	2	22	0	1	0	2	0	1	3	1	1	0	0	1	0	1	3	3	0	0	0	0	0	99	0	0	0	0	0	0	0	1	10	0	1	0	0	0	0	0	0	0	0	1	0	0	0
1	0	0	2	27	0	1	0	2	0	1	3	1	1	0	0	1	1	3	2	3	1	0	1	0	0	0	0	0	0	0	0	0	0	2	0	0	1	0	1	0	0	0	0	0	0	1	0	0	0
1	0	0	2	26	0	1	0	2	0	1	3	0	0	0	0	1	0	3	2	3	0	0	0	0	0	99	0	0	0	0	0	0	0	4	1	0	0	0	0	0	0	0	0	0	0	0	0	0	0
1	3	1	2	41	1	0	0	1	1	0	#NULL!	#NULL!	#NULL!	#NULL!	#NULL!	1	0	#NULL!	#NULL!	#NULL!	1	0	1	0	0	0	0	0	0	0	3	0	0	1	10	99	0	0	0	0	0	0	0	5	5	1	0	0	0
1	3	1	2	29	0	1	1	1	1	1	3	1	1	1	1	1	0	3	2	3	1	0	1	0	0	0	0	0	0	0	0	0	0	1	1	1	1	0	0	0	0	1	0	5	5	1	1	0	1
1	3	1	2	34	0	1	0	2	0	0	#NULL!	#NULL!	#NULL!	#NULL!	#NULL!	1	0	3	2	3	0	0	0	1	1	0	0	0	0	0	0	0	0	4	0	0	1	1	1	0	0	0	0	5	5	1	0	0	0
1	3	1	2	24	0	1	0	2	0	0	#NULL!	#NULL!	#NULL!	#NULL!	#NULL!	1	0	1	#NULL!	#NULL!	1	0	1	0	0	1	0	1	0	1	1	0	0	4	10	99	0	0	1	0	0	0	0	5	5	3	0	0	1
1	3	1	2	29	0	1	0	2	1	0	#NULL!	#NULL!	#NULL!	#NULL!	#NULL!	1	1	#NULL!	#NULL!	4	2	2	2	0	0	0	0	0	0	3	1	0	0	2	1	1	0	0	1	0	0	0	0	0	0	0	0	1	0
1	3	1	2	32	0	1	0	2	1	1	3	0	0	1	0	1	0	#NULL!	2	#NULL!	0	0	0	0	0	99	0	0	0	0	0	0	0	2	0	0	0	0	1	0	0	0	0	0	0	1	1	0	0
1	3	1	2	20	0	1	0	1	1	0	#NULL!	#NULL!	#NULL!	#NULL!	#NULL!	1	0	2	2	2	0	0	0	0	0	99	0	0	0	0	0	0	0	3	0	0	0	0	0	0	0	0	0	0	0	0	0	1	0
1	3	1	2	26	0	1	0	1	0	0	#NULL!	#NULL!	#NULL!	#NULL!	#NULL!	1	0	3	4	4	1	1	1	0	0	0	0	0	0	0	0	0	0	1	1	1	1	0	1	0	0	0	0	0	0	0	1	0	0
1	3	1	2	24	0	1	0	2	1	0	#NULL!	#NULL!	#NULL!	#NULL!	#NULL!	1	0	2	2	3	1	0	1	1	1	1	0	0	0	1	0	0	0	3	1	1	0	0	0	0	0	0	0	1	0	0	0	0	1
1	3	1	2	32	0	1	0	2	1	0	#NULL!	#NULL!	#NULL!	#NULL!	#NULL!	1	1	#NULL!	4	#NULL!	2	0	1	1	0	0	0	1	0	0	0	0	0	3	0	0	1	0	0	0	0	0	0	0	0	1	1	0	0
1	3	1	2	22	0	1	1	2	1	1	1	1	0	1	1	1	0	2	1	2	0	0	0	0	0	99	0	0	0	0	0	0	0	1	0	1	0	1	1	2	2	1	0	0	0	1	1	0	0
1	3	1	2	27	0	1	0	2	0	1	2	#NULL!	0	1	0	1	0	#NULL!	4	#NULL!	0	1	1	0	0	0	0	0	0	0	0	0	0	1	10	1	0	0	1	0	0	0	0	0	0	0	0	0	0
1	3	1	2	18	1	1	0	1	1	1	3	0	1	1	1	1	0	#NULL!	3	#NULL!	0	0	0	1	99	0	0	0	0	0	0	0	0	3	10	0	0	0	1	1	2	1	0	5	5	1	1	0	0
1	3	1	2	31	0	1	0	2	1	1	3	1	1	0	#NULL!	1	0	2	2	2	1	0	1	1	1	0	0	1	1	1	1	0	0	3	1	1	1	0	0	0	0	0	0	0	1	3	0	0	0
1	0	0	2	25	0	1	0	2	1	1	3	0	0	0	0	1	0	3	1	2	0	2	1	1	0	0	0	1	1	1	0	0	0	3	0	0	1	0	1	0	0	0	0	0	0	1	0	0	1
1	0	0	2	19	0	1	0	1	1	0	#NULL!	#NULL!	#NULL!	#NULL!	#NULL!	1	0	3	1	2	0	0	0	0	0	99	0	0	0	0	0	0	0	1	1	1	1	0	0	1	2	0	0	0	0	0	1	1	0
1	3	1	2	41	0	1	0	2	0	1	3	1	0	1	0	1	0	#NULL!	#NULL!	#NULL!	2	0	1	1	1	0	0	0	0	0	0	1	0	3	1	0	1	0	1	0	0	0	0	0	1	0	0	0	0
1	3	1	2	29	0	1	0	2	1	0	#NULL!	#NULL!	#NULL!	#NULL!	#NULL!	1	1	2	1	2	0	1	1	0	0	0	0	0	0	0	0	0	0	4	0	1	1	0	1	0	0	0	0	5	5	0	1	0	0
1	3	1	2	24	0	1	0	2	1	0	#NULL!	#NULL!	#NULL!	#NULL!	#NULL!	1	1	1	2	2	0	1	1	0	0	0	0	0	0	0	0	0	0	4	1	0	0	0	0	0	0	0	0	0	0	1	0	1	0
1	3	1	2	22	0	0	0	99	0	1	2	0	0	0	8	1	#NULL!	2	2	3	0	0	0	1	1	0	0	0	1	0	0	0	0	4	0	0	0	0	0	0	0	0	0	0	0	0	0	0	0
1	3	1	2	33	0	1	0	2	1	0	#NULL!	#NULL!	#NULL!	#NULL!	#NULL!	1	1	2	2	3	3	0	2	1	0	0	0	1	0	1	1	0	0	1	10	1	0	0	0	0	0	0	0	0	0	0	0	1	0
1	3	1	2	37	0	1	1	1	1	0	#NULL!	#NULL!	#NULL!	#NULL!	#NULL!	1	0	1	4	4	2	0	1	1	0	1	0	0	0	0	0	0	0	1	1	1	0	1	1	0	0	0	0	0	0	0	0	1	0
1	3	1	2	27	0	1	1	2	1	1	3	0	1	0	1	1	1	2	4	4	1	0	1	1	1	0	0	0	1	0	0	0	0	3	0	1	0	0	0	0	0	0	0	0	0	1	0	0	0
1	3	1	2	32	0	1	0	2	1	1	3	1	1	0	0	1	0	3	2	4	0	0	0	1	0	0	0	0	0	0	0	0	0	1	0	0	0	0	1	0	0	0	0	0	0	0	0	0	0
1	3	1	2	36	0	1	0	2	0	0	#NULL!	#NULL!	#NULL!	#NULL!	#NULL!	1	0	2	3	4	0	1	1	1	1	0	0	1	0	0	0	0	0	3	0	1	0	0	1	0	0	1	0	0	1	0	0	0	0
1	3	1	2	22	0	1	0	2	1	0	#NULL!	#NULL!	#NULL!	#NULL!	#NULL!	1	0	1	3	3	0	0	0	0	0	99	0	0	0	0	0	0	0	1	1	1	1	0	0	0	0	0	0	0	0	0	0	1	1
1	3	1	2	30	0	1	0	1	1	0	#NULL!	#NULL!	#NULL!	#NULL!	#NULL!	1	1	1	2	2	9	0	2	1	0	1	0	0	0	0	0	1	0	1	1	1	1	0	1	0	0	0	0	0	0	0	0	1	1
1	0	0	2	37	0	1	0	3	0	1	3	0	0	0	1	1	1	1	3	4	1	0	1	0	0	0	0	0	0	0	0	0	0	4	0	1	0	0	0	0	0	0	0	0	0	0	0	0	0
1	0	0	2	34	0	1	0	2	0	1	3	0	1	0	0	1	0	1	3	4	1	0	1	0	0	0	0	0	0	0	0	0	0	3	0	0	0	0	1	0	0	0	0	5	5	0	0	1	0
1	0	0	2	31	0	1	0	2	1	1	2	0	0	0	0	1	0	3	3	4	0	0	0	0	0	99	0	0	0	0	0	0	0	1	10	99	0	0	1	0	0	0	0	5	5	1	0	1	0
1	0	0	2	18	0	1	1	1	1	0	#NULL!	#NULL!	#NULL!	#NULL!	#NULL!	1	0	1	2	3	0	0	0	0	0	99	0	0	0	0	0	0	0	1	1	1	1	0	1	0	0	4	0	5	5	0	1	1	1
1	0	0	2	32	0	1	0	2	1	1	3	0	1	0	0	1	0	2	2	3	1	0	1	1	1	0	0	1	0	0	0	0	0	1	0	0	1	0	0	0	0	1	0	0	0	0	1	1	0
1	0	0	2	22	0	1	0	2	1	1	3	1	1	0	0	1	0	3	1	2	0	0	0	0	0	99	0	0	0	0	0	0	0	3	10	1	1	0	0	0	0	0	0	5	5	3	1	0	1
1	0	0	2	32	0	1	0	2	0	1	3	1	1	1	1	1	1	2	2	3	3	0	2	0	0	0	1	0	0	0	0	0	0	3	0	0	1	1	0	0	0	1	0	0	1	3	0	0	0
1	0	0	2	35	0	1	0	2	1	1	3	0	1	0	1	1	0	2	2	3	0	0	0	0	0	99	0	0	0	0	0	0	0	3	0	0	0	0	0	0	0	1	0	1	0	1	0	3	1
1	0	0	2	22	0	1	0	2	0	1	3	1	0	1	0	1	1	1	2	2	1	0	1	0	0	0	0	0	0	0	0	0	0	3	1	1	0	0	0	0	0	1	0	0	0	0	0	0	0
1	0	0	2	17	0	1	0	1	1	0	#NULL!	#NULL!	#NULL!	#NULL!	#NULL!	1	0	#NULL!	#NULL!	#NULL!	0	0	0	0	0	99	0	0	0	0	0	0	0	1	10	99	0	0	1	0	0	1	0	0	0	1	0	0	1
1	3	1	2	26	0	1	0	2	0	1	3	1	1	0	0	1	0	1	2	3	0	0	0	1	0	0	0	0	1	0	0	0	0	3	0	0	1	0	1	0	0	0	0	0	1	0	0	1	1
1	0	0	2	19	0	1	0	2	0	0	#NULL!	#NULL!	#NULL!	#NULL!	#NULL!	1	0	1	2	3	0	0	0	0	0	99	0	0	0	0	0	0	0	3	1	0	0	0	0	0	0	0	0	5	5	3	0	0	0
1	3	1	2	39	0	0	1	2	0	1	3	0	0	0	0	1	0	2	2	3	0	1	1	1	1	0	0	0	0	0	0	1	0	4	1	1	0	0	0	0	0	0	0	5	5	3	0	0	0
1	3	1	2	26	0	1	0	2	0	1	3	1	1	0	1	1	0	#NULL!	2	#NULL!	1	0	1	1	0	0	0	0	0	0	0	0	0	1	10	99	1	1	1	0	0	1	0	5	5	0	0	0	0
1	3	1	2	40	0	0	0	2	0	0	#NULL!	#NULL!	#NULL!	#NULL!	#NULL!	1	0	1	3	3	0	0	0	1	0	1	0	0	0	0	0	0	0	3	0	#NULL!	0	0	0	0	0	0	0	0	0	0	0	0	0
1	3	1	2	34	0	1	0	2	1	1	3	1	1	0	0	1	0	3	2	4	0	0	0	0	0	99	0	0	0	0	0	0	0	1	0	0	1	0	1	0	0	0	0	0	0	1	0	0	1
1	0	0	2	22	0	1	0	1	1	0	#NULL!	#NULL!	#NULL!	#NULL!	#NULL!	1	1	#NULL!	#NULL!	#NULL!	0	2	1	1	1	0	0	0	0	0	0	0	1	9	#NULL!	#NULL!	1	1	1	2	2	1	1	5	5	3	0	0	0
1	0	0	2	29	0	1	0	2	1	0	#NULL!	#NULL!	#NULL!	#NULL!	#NULL!	1	1	2	2	3	2	0	1	0	0	0	0	0	0	0	0	0	0	3	1	0	1	0	1	0	0	0	0	5	5	3	0	1	0
1	3	1	2	31	0	1	0	2	1	0	#NULL!	#NULL!	#NULL!	#NULL!	#NULL!	1	0	1	2	3	0	1	1	1	1	0	0	0	0	0	0	0	0	4	0	99	1	0	1	0	0	0	1	0	0	1	0	0	0
1	3	1	2	23	0	1	0	2	0	0	#NULL!	#NULL!	#NULL!	#NULL!	#NULL!	0	0	1	3	4	0	0	0	1	0	0	0	0	0	0	0	0	0	3	0	1	0	0	1	0	0	1	0	0	0	0	0	0	1
1	3	1	2	29	0	1	0	2	0	1	#NULL!	#NULL!	#NULL!	#NULL!	#NULL!	1	0	2	3	3	0	0	0	0	0	99	0	0	0	0	0	0	0	3	1	1	0	0	0	0	0	0	0	0	0	0	0	0	0
1	0	0	2	23	0	1	1	2	0	0	#NULL!	#NULL!	#NULL!	#NULL!	#NULL!	1	0	1	2	3	0	0	0	0	0	99	0	0	0	0	0	0	0	3	0	0	1	0	1	0	0	0	0	5	5	3	0	0	0
1	0	0	2	21	0	1	0	1	1	0	#NULL!	#NULL!	#NULL!	#NULL!	#NULL!	1	1	1	1	2	1	0	1	0	0	0	0	0	0	0	0	0	0	1	1	0	0	0	0	1	2	1	0	0	0	1	0	1	0
1	0	0	2	43	0	1	0	2	1	1	3	0	1	0	0	1	1	1	2	3	5	0	2	1	1	0	0	0	0	0	0	0	0	1	1	1	0	0	0	1	2	0	0	5	5	0	1	1	0
1	3	1	2	27	1	1	0	1	1	0	#NULL!	#NULL!	#NULL!	#NULL!	#NULL!	1	0	2	2	2	0	1	1	0	0	0	0	1	1	0	1	0	0	3	1	0	0	0	0	0	0	0	0	0	0	0	0	0	0
1	0	0	2	25	0	1	0	2	1	0	#NULL!	#NULL!	#NULL!	#NULL!	#NULL!	1	1	1	2	2	0	1	1	0	0	0	0	0	0	0	0	0	0	1	0	1	0	0	0	0	0	1	0	0	1	1	1	1	1
1	0	0	2	18	0	1	0	2	1	1	3	1	1	0	0	1	0	1	1	2	0	0	0	0	0	99	0	0	0	0	0	0	0	4	1	0	0	0	0	0	0	1	0	0	0	0	0	0	0
1	0	0	2	24	0	1	0	2	0	1	3	1	1	0	0	1	0	3	2	4	1	0	1	1	1	0	0	0	0	0	0	0	0	4	1	0	1	0	1	0	0	0	0	5	5	0	1	0	0
1	0	0	2	28	0	0	0	1	1	0	#NULL!	#NULL!	#NULL!	#NULL!	#NULL!	1	1	3	2	3	2	0	1	0	0	0	0	0	0	0	0	0	0	1	1	0	1	0	0	0	0	1	0	0	0	0	0	1	0
1	0	0	2	26	0	1	0	2	0	0	#NULL!	#NULL!	#NULL!	#NULL!	#NULL!	1	0	3	4	4	0	0	0	0	0	99	0	0	0	0	0	0	0	3	1	99	0	0	1	0	0	0	0	0	0	0	1	0	1
1	3	1	2	30	0	1	1	2	1	0	#NULL!	#NULL!	#NULL!	#NULL!	#NULL!	1	0	1	2	3	0	0	0	0	0	99	0	0	0	0	0	0	0	2	1	0	1	0	1	0	0	0	0	5	5	1	0	1	1
1	0	0	2	15	0	1	0	1	1	0	#NULL!	#NULL!	#NULL!	#NULL!	#NULL!	1	0	#NULL!	#NULL!	#NULL!	0	0	0	0	0	99	0	0	0	0	0	0	0	1	1	1	0	0	0	0	0	0	0	0	0	0	0	1	0
1	0	0	2	25	0	1	0	1	1	0	#NULL!	#NULL!	#NULL!	#NULL!	#NULL!	1	1	3	2	3	3	0	2	0	0	0	0	0	0	0	0	0	0	1	0	0	1	1	1	0	0	1	0	0	0	0	0	0	0
1	0	0	2	27	0	1	0	2	0	1	3	1	1	0	1	1	0	3	2	4	1	0	1	0	0	0	0	0	0	0	0	0	0	1	1	0	0	0	0	0	0	1	0	0	0	1	0	0	0
1	0	0	2	19	0	0	1	2	1	0	#NULL!	#NULL!	#NULL!	#NULL!	#NULL!	1	0	3	2	3	0	0	0	0	0	99	0	0	0	0	0	0	0	3	1	1	0	0	0	0	0	1	0	5	5	0	0	0	0
1	3	1	2	39	0	1	0	1	1	0	#NULL!	#NULL!	#NULL!	#NULL!	#NULL!	1	0	3	2	3	0	1	1	1	1	0	0	0	0	0	0	0	0	3	0	0	0	1	1	0	0	1	0	0	0	0	0	0	0
1	3	1	2	30	0	1	0	1	1	1	3	#NULL!	1	0	0	1	0	1	2	3	0	0	0	0	0	99	0	0	0	0	0	0	0	3	0	0	0	0	0	0	0	0	0	0	0	0	0	0	1
1	0	0	2	32	0	1	0	2	0	1	3	1	1	0	0	1	0	#NULL!	3	#NULL!	2	0	1	1	0	0	0	0	0	0	0	0	0	4	10	99	0	0	1	0	0	0	0	1	1	1	0	0	0
1	0	0	2	30	0	1	0	2	1	1	3	0	0	0	0	1	0	2	2	3	0	0	0	1	1	0	0	0	1	0	0	0	0	4	10	99	0	0	0	0	0	0	0	5	5	3	0	0	0
1	0	0	2	16	3	1	1	1	1	1	2	0	0	0	0	1	0	2	2	3	0	0	0	0	0	99	0	0	0	0	0	0	0	1	0	1	0	0	0	0	0	0	0	0	0	1	0	0	0
1	0	0	2	19	0	1	1	2	1	1	3	0	1	0	0	1	0	#NULL!	1	#NULL!	0	0	0	0	0	99	0	0	0	0	0	0	0	1	1	0	0	0	1	0	0	0	0	1	0	0	1	0	0
1	0	0	2	25	0	1	1	2	1	1	3	1	1	1	1	1	0	3	3	4	0	0	0	0	0	99	0	0	0	0	0	0	0	4	1	0	1	0	0	0	0	1	0	1	0	1	0	0	0
1	0	0	2	20	0	1	0	2	1	0	#NULL!	#NULL!	#NULL!	#NULL!	#NULL!	1	0	#NULL!	4	#NULL!	0	0	0	0	0	99	0	0	0	0	0	0	0	3	10	0	0	1	1	0	0	1	0	5	5	1	0	0	1
1	0	0	2	29	0	1	0	2	1	0	#NULL!	#NULL!	#NULL!	#NULL!	#NULL!	1	0	1	4	4	2	0	1	1	1	0	0	1	0	0	0	0	0	1	0	0	1	1	1	0	0	0	0	5	5	1	0	1	1
1	0	0	2	26	0	1	0	1	0	1	3	1	1	1	0	1	1	2	3	4	1	0	1	0	0	0	0	0	0	0	0	0	0	1	0	0	1	0	0	0	0	0	0	5	5	0	0	0	0
1	0	0	2	28	0	1	0	1	1	0	#NULL!	#NULL!	#NULL!	#NULL!	#NULL!	1	0	2	2	3	3	0	2	0	0	0	0	0	0	1	0	0	0	1	1	1	0	0	0	0	0	0	0	0	0	1	0	1	0
1	0	0	2	23	0	1	0	2	1	0	#NULL!	#NULL!	#NULL!	#NULL!	#NULL!	1	1	2	4	4	0	1	1	0	0	0	0	0	0	0	0	0	0	1	1	0	0	1	1	0	0	0	0	0	0	3	0	0	0
1	0	0	2	27	0	1	0	2	1	0	#NULL!	#NULL!	#NULL!	#NULL!	#NULL!	1	1	#NULL!	2	#NULL!	1	0	1	0	0	0	0	0	0	0	0	0	0	1	1	0	0	0	1	0	0	1	0	0	0	1	0	1	0
1	0	0	2	32	0	1	0	2	0	1	3	0	0	0	0	1	0	3	4	4	0	0	0	0	0	99	0	0	0	0	0	0	0	4	0	0	0	0	1	0	0	0	0	0	1	1	1	0	0
1	0	0	2	21	0	1	0	2	1	0	#NULL!	#NULL!	#NULL!	#NULL!	#NULL!	1	1	2	2	2	1	0	1	0	0	0	0	0	0	0	0	0	0	1	1	1	0	0	0	0	0	1	0	5	5	0	1	0	0
1	0	0	2	40	0	1	0	2	1	0	#NULL!	#NULL!	#NULL!	#NULL!	#NULL!	1	0	2	2	2	1	2	2	1	1	0	0	0	0	0	0	0	0	1	0	1	0	1	1	1	2	0	1	5	5	3	0	0	0
1	0	0	2	35	0	1	0	1	1	0	#NULL!	#NULL!	#NULL!	#NULL!	#NULL!	1	0	3	4	4	0	1	1	1	1	0	0	0	0	0	0	0	0	3	0	0	1	0	0	0	0	0	0	5	5	0	1	0	0
1	3	1	2	22	0	1	0	1	1	0	#NULL!	#NULL!	#NULL!	#NULL!	#NULL!	1	0	#NULL!	2	#NULL!	0	0	0	0	0	99	0	0	0	0	0	0	0	1	10	99	0	1	1	0	0	0	0	0	0	0	1	0	0
1	3	1	2	40	0	1	0	1	0	1	1	0	1	1	0	1	0	2	4	4	0	0	0	0	0	99	0	0	0	0	0	0	0	4	0	1	0	0	0	0	0	0	0	0	0	3	0	0	0
1	3	1	2	18	0	1	0	2	1	0	#NULL!	#NULL!	#NULL!	999	#NULL!	0	0	2	2	2	0	0	0	0	0	99	0	0	0	0	0	0	0	4	0	0	0	0	1	0	0	0	0	0	0	1	0	0	1
1	3	1	2	31	0	1	0	2	1	0	#NULL!	#NULL!	#NULL!	#NULL!	#NULL!	1	0	2	2	3	0	0	0	1	1	0	1	0	1	0	0	0	0	3	0	0	0	0	0	0	0	0	0	1	0	0	0	1	0
1	0	0	2	26	0	1	0	1	1	1	3	1	0	1	0	1	0	#NULL!	3	#NULL!	0	1	1	0	0	0	0	0	0	0	0	0	0	1	1	0	1	1	1	0	0	1	0	1	0	0	1	1	0
2	3	1	2	34	0	1	0	2	1	0	#NULL!	#NULL!	#NULL!	#NULL!	#NULL!	1	0	3	2	4	0	0	0	1	1	0	0	0	0	0	0	0	0	1	0	0	0	0	0	0	0	0	0	0	0	1	0	0	0
2	0	0	2	26	0	1	0	1	1	0	#NULL!	#NULL!	#NULL!	#NULL!	#NULL!	1	1	3	3	4	1	0	1	0	0	0	0	0	0	1	0	0	0	1	0	0	1	0	0	0	0	0	0	5	5	3	0	1	0
2	0	0	2	20	0	1	0	2	0	0	#NULL!	#NULL!	#NULL!	#NULL!	#NULL!	1	0	3	2	4	0	0	0	0	0	99	0	0	0	0	0	0	0	1	0	0	0	0	0	0	0	0	0	0	0	1	1	0	0
2	0	0	2	17	1	1	0	99	1	0	#NULL!	#NULL!	#NULL!	#NULL!	#NULL!	1	0	2	#NULL!	#NULL!	0	0	0	0	0	99	0	0	0	0	0	0	0	1	0	0	0	0	0	0	0	0	0	0	0	0	0	1	0
2	0	0	2	29	0	1	0	2	1	0	#NULL!	#NULL!	#NULL!	#NULL!	#NULL!	1	0	3	2	4	0	0	0	0	0	99	0	0	0	0	0	0	0	1	10	0	1	0	0	0	0	0	0	5	5	3	0	0	0
2	3	1	2	34	0	1	0	99	1	0	#NULL!	#NULL!	#NULL!	#NULL!	#NULL!	0	0	#NULL!	2	#NULL!	0	0	0	1	1	0	3	0	0	1	0	0	0	1	1	1	0	0	0	0	0	1	0	0	0	3	0	0	0
2	0	0	2	22	0	1	0	99	1	0	#NULL!	#NULL!	#NULL!	#NULL!	#NULL!	1	1	#NULL!	#NULL!	#NULL!	0	1	1	0	0	0	0	0	1	1	3	0	0	2	10	1	0	0	1	0	0	0	0	5	5	3	0	0	0
2	0	0	2	27	0	0	1	1	5	0	#NULL!	#NULL!	#NULL!	#NULL!	#NULL!	1	0	3	2	3	0	0	0	0	0	99	0	0	0	0	0	0	0	1	1	1	0	1	1	0	0	0	0	0	0	0	0	0	0
2	0	0	2	21	0	0	0	1	0	0	#NULL!	#NULL!	#NULL!	#NULL!	#NULL!	1	0	#NULL!	2	#NULL!	0	0	0	0	0	99	0	0	0	0	0	0	0	3	0	0	0	0	1	0	0	1	0	5	5	1	0	0	0
2	3	1	2	31	0	1	0	1	1	0	#NULL!	#NULL!	#NULL!	#NULL!	#NULL!	1	1	3	2	3	7	0	2	0	0	0	0	0	0	0	0	0	0	1	1	1	0	0	0	0	0	0	0	5	5	3	0	0	0
2	0	0	2	32	0	1	0	3	1	0	#NULL!	#NULL!	#NULL!	#NULL!	#NULL!	1	0	2	2	3	0	0	0	0	0	99	0	0	0	0	0	0	0	1	1	0	0	0	1	0	0	0	0	5	5	3	0	0	0
2	0	0	2	19	0	1	0	1	1	0	#NULL!	#NULL!	#NULL!	#NULL!	#NULL!	1	0	#NULL!	2	#NULL!	0	0	0	0	0	99	0	0	0	0	0	0	0	1	0	99	0	0	0	0	0	0	0	5	5	3	0	0	0
2	0	0	2	18	0	1	0	1	1	0	#NULL!	#NULL!	#NULL!	#NULL!	#NULL!	0	0	3	#NULL!	#NULL!	0	0	0	0	0	99	0	0	0	0	0	0	0	1	1	#NULL!	0	0	0	2	2	0	0	1	0	0	0	0	0
2	0	0	2	16	0	1	1	2	1	0	#NULL!	#NULL!	#NULL!	#NULL!	#NULL!	0	0	3	1	2	0	0	0	0	0	99	0	0	0	0	0	0	0	3	10	0	0	0	0	0	0	0	0	5	5	3	0	0	0
2	0	0	2	27	0	1	0	99	1	0	#NULL!	#NULL!	#NULL!	#NULL!	#NULL!	1	0	3	3	4	0	1	1	1	1	0	0	1	0	0	0	0	0	1	0	0	0	0	0	0	0	0	0	5	5	1	0	0	0
2	0	0	2	30	0	1	0	1	1	1	3	0	0	0	0	1	0	3	3	4	3	0	2	0	0	0	0	0	0	0	0	0	0	1	1	0	0	0	0	0	0	0	1	0	0	0	1	0	0
2	0	0	2	31	0	1	1	2	1	1	3	0	0	0	0	1	0	2	2	3	0	1	1	0	0	0	0	1	0	0	0	0	0	1	1	1	0	0	1	1	1	1	0	5	5	0	0	1	0
2	0	0	2	21	0	1	0	2	1	0	#NULL!	#NULL!	#NULL!	#NULL!	#NULL!	1	0	1	1	2	0	0	0	0	0	99	0	0	0	0	0	0	0	3	1	0	0	0	0	0	0	1	0	0	0	0	0	0	1
2	0	0	2	35	1	1	0	1	1	0	#NULL!	#NULL!	#NULL!	#NULL!	#NULL!	1	0	2	2	3	1	1	1	1	1	0	0	0	0	0	0	0	0	3	10	99	1	0	0	0	0	0	0	0	0	3	0	0	0
2	3	1	2	26	1	1	0	2	1	1	3	0	0	1	0	1	0	3	4	4	0	1	1	0	0	0	0	0	0	0	0	0	0	3	1	0	1	0	0	0	0	0	0	0	0	0	1	0	0
2	0	0	2	26	1	1	0	2	0	0	#NULL!	#NULL!	#NULL!	#NULL!	#NULL!	1	0	3	3	4	1	0	1	1	1	0	0	0	0	0	0	0	0	1	0	0	0	0	0	0	0	0	0	5	5	0	0	0	0
2	3	1	2	19	0	1	0	2	1	0	#NULL!	#NULL!	#NULL!	#NULL!	#NULL!	1	0	3	3	4	0	0	0	0	0	99	0	0	0	0	0	0	0	1	0	0	0	0	0	0	0	0	0	5	5	0	0	0	0
2	0	0	2	21	0	1	0	2	0	1	3	0	0	0	1	1	0	1	3	3	0	0	0	1	1	0	0	0	0	0	0	0	0	1	0	1	0	0	1	0	0	1	0	5	5	1	0	0	0
2	3	1	2	37	1	1	0	2	1	0	#NULL!	#NULL!	#NULL!	#NULL!	#NULL!	1	0	3	3	4	0	1	1	1	1	0	0	0	0	0	0	0	0	1	0	0	0	0	0	0	0	0	0	5	5	0	0	0	0
2	0	0	2	33	0	1	0	1	1	0	#NULL!	#NULL!	#NULL!	#NULL!	#NULL!	1	0	1	3	3	2	0	1	0	0	0	0	0	0	0	1	0	0	1	1	0	1	1	0	0	0	1	0	0	0	0	1	1	0
2	0	0	2	27	1	1	0	2	1	0	#NULL!	#NULL!	#NULL!	#NULL!	#NULL!	1	1	#NULL!	2	#NULL!	2	2	2	0	0	0	0	0	0	0	0	0	0	1	0	1	0	0	1	0	0	0	0	5	5	3	0	0	0
2	3	1	2	22	0	1	0	1	1	1	3	0	0	0	0	1	0	#NULL!	2	#NULL!	0	1	1	0	0	0	0	1	0	1	1	0	0	1	1	1	0	0	0	0	0	0	0	5	5	0	0	0	0
2	0	0	2	28	0	1	0	2	1	0	#NULL!	#NULL!	#NULL!	#NULL!	#NULL!	1	0	#NULL!	2	#NULL!	0	0	0	0	0	99	0	0	0	0	0	0	0	1	0	0	1	4	0	0	0	0	0	5	5	0	0	0	0
2	3	1	2	34	0	1	0	2	0	0	#NULL!	#NULL!	#NULL!	#NULL!	#NULL!	0	0	2	2	3	1	0	1	1	1	0	0	0	0	0	0	0	0	4	0	#NULL!	0	0	1	0	0	0	0	5	5	3	0	0	1
2	0	0	2	19	0	1	1	2	0	0	#NULL!	#NULL!	#NULL!	#NULL!	#NULL!	1	0	1	2	2	0	0	0	0	0	99	0	0	0	0	0	0	0	1	1	0	0	1	1	0	0	0	1	5	5	0	0	0	0
2	3	1	2	23	0	1	0	1	1	0	#NULL!	#NULL!	#NULL!	#NULL!	#NULL!	1	0	1	4	4	0	0	0	0	0	99	0	0	0	0	0	1	0	3	0	1	0	0	0	0	0	0	0	0	0	0	0	0	0
2	0	0	2	28	0	1	0	2	1	0	#NULL!	#NULL!	#NULL!	#NULL!	#NULL!	1	0	1	4	4	0	1	1	1	1	0	0	1	0	0	1	0	0	3	1	99	0	1	1	0	0	0	0	5	5	1	0	1	0
2	0	0	2	27	0	0	0	1	1	0	#NULL!	#NULL!	#NULL!	#NULL!	#NULL!	1	0	3	2	3	0	1	1	0	0	0	0	0	0	0	0	0	0	1	0	0	0	0	0	0	0	0	0	0	0	0	1	0	0
2	3	1	2	37	0	1	0	2	0	0	#NULL!	#NULL!	#NULL!	#NULL!	#NULL!	1	0	2	3	4	2	1	2	0	0	0	0	1	0	0	1	0	0	4	0	#NULL!	0	0	1	0	0	0	0	0	0	0	1	0	1
2	0	0	2	28	0	1	0	1	5	0	#NULL!	#NULL!	#NULL!	#NULL!	#NULL!	1	0	3	2	4	0	0	0	0	0	99	0	0	0	0	0	0	0	2	0	0	0	0	0	1	2	1	0	0	0	3	0	0	0
2	0	0	2	25	0	1	0	1	5	1	3	0	1	0	0	1	1	1	2	2	0	1	1	1	0	0	0	0	0	0	0	0	0	1	1	1	0	0	0	0	0	0	0	5	5	3	0	1	0
2	0	0	2	19	0	1	0	2	5	0	#NULL!	#NULL!	#NULL!	#NULL!	#NULL!	1	0	3	2	3	0	0	0	0	0	99	0	0	0	0	0	0	0	1	10	0	1	0	0	0	0	0	0	0	0	0	0	1	0
2	0	0	2	18	0	0	0	2	1	0	#NULL!	#NULL!	#NULL!	#NULL!	#NULL!	1	1	2	2	2	1	0	1	0	0	0	0	0	1	0	0	0	0	1	10	0	0	0	1	0	0	0	0	5	5	0	0	0	0
2	3	1	2	23	0	0	0	1	1	0	#NULL!	#NULL!	#NULL!	#NULL!	#NULL!	1	0	1	2	3	0	0	0	0	0	99	0	0	0	0	0	0	0	1	0	1	0	0	0	0	0	0	0	5	5	3	0	0	0
2	0	0	2	22	0	1	0	99	0	1	3	0	0	1	0	1	0	#NULL!	2	#NULL!	0	0	0	0	0	99	0	0	0	0	0	0	0	1	0	0	0	0	0	0	0	0	0	5	5	3	0	0	0
2	3	1	2	31	0	0	1	3	0	1	3	0	0	0	0	1	1	3	4	4	0	1	1	0	0	0	0	1	0	0	0	0	0	2	0	1	0	0	0	1	1	0	0	0	0	0	1	0	0
2	0	0	2	16	0	0	1	2	0	0	#NULL!	#NULL!	#NULL!	#NULL!	#NULL!	1	0	2	#NULL!	#NULL!	0	0	0	0	0	99	0	0	0	0	0	0	0	3	10	0	0	0	0	0	0	0	0	5	5	0	0	0	0
2	0	0	2	20	0	1	0	1	1	1	1	1	1	#NULL!	0	1	0	3	1	3	0	0	0	0	0	99	0	0	0	0	0	0	0	1	10	1	0	0	0	0	0	0	0	0	0	0	0	0	0
2	0	0	2	20	0	1	0	3	1	0	#NULL!	#NULL!	#NULL!	#NULL!	#NULL!	1	1	2	1	2	0	1	1	0	0	0	0	1	0	1	0	0	0	1	10	0	0	0	0	0	0	0	0	0	0	0	0	1	0
2	3	1	2	26	1	0	0	2	0	0	#NULL!	#NULL!	#NULL!	#NULL!	#NULL!	1	0	#NULL!	3	#NULL!	0	0	0	0	0	99	0	0	0	0	0	0	0	1	10	99	0	1	1	0	0	0	0	5	5	3	0	0	1
2	0	0	2	23	0	1	0	1	1	0	#NULL!	#NULL!	#NULL!	#NULL!	#NULL!	1	0	2	#NULL!	#NULL!	0	0	0	0	0	99	0	0	0	0	0	0	0	1	10	0	0	0	1	0	0	0	0	0	0	0	0	1	0
2	3	1	2	25	0	0	0	3	1	1	3	0	1	0	0	1	0	2	2	2	0	0	0	0	0	99	0	0	0	0	0	0	0	1	0	0	0	0	0	0	0	0	0	0	1	3	0	0	0
2	0	0	2	27	0	1	0	2	1	1	3	1	1	99	0	1	1	1	#NULL!	#NULL!	2	0	1	1	0	0	0	0	0	0	0	0	0	1	0	1	0	0	0	0	0	0	0	5	5	1	0	0	1
2	0	0	2	29	0	1	0	1	1	0	#NULL!	#NULL!	#NULL!	#NULL!	#NULL!	1	1	3	#NULL!	#NULL!	2	0	1	0	0	0	0	0	0	1	0	0	0	1	1	0	0	0	0	0	0	0	0	0	0	3	0	0	1
2	3	1	2	16	1	1	0	2	1	0	#NULL!	#NULL!	#NULL!	#NULL!	#NULL!	1	0	1	1	2	0	0	0	0	0	99	0	0	0	0	0	0	0	1	1	1	0	0	0	0	0	0	0	5	5	0	0	0	0
2	0	0	2	22	0	1	0	1	0	0	#NULL!	#NULL!	#NULL!	#NULL!	#NULL!	1	0	3	2	3	0	0	0	0	0	99	0	0	0	0	0	0	0	1	0	0	0	0	0	0	0	0	0	5	5	0	0	0	0
2	3	1	2	23	0	1	0	2	0	1	3	1	1	0	0	1	0	2	3	4	0	1	1	0	0	0	0	0	0	0	0	0	0	4	0	#NULL!	1	0	1	0	0	0	0	0	0	0	1	0	0
2	0	0	2	16	0	1	0	2	1	0	#NULL!	#NULL!	#NULL!	#NULL!	#NULL!	1	0	3	1	2	0	0	0	0	0	99	0	0	0	0	0	0	0	1	0	1	0	0	0	0	0	0	0	0	0	0	0	0	0
2	3	1	2	32	0	1	0	1	1	1	2	0	0	0	0	1	0	2	2	3	1	0	1	1	1	0	0	0	0	0	0	0	0	3	0	1	0	0	0	0	0	0	0	5	5	0	0	0	1
2	0	0	2	21	1	1	0	2	1	0	#NULL!	#NULL!	#NULL!	#NULL!	#NULL!	1	0	1	2	3	0	0	0	0	0	99	0	0	0	0	0	0	0	1	0	0	0	0	0	0	0	0	0	0	0	0	0	1	0
2	3	1	2	25	1	1	1	1	1	0	#NULL!	#NULL!	#NULL!	#NULL!	#NULL!	1	0	3	4	4	0	0	0	1	1	0	0	0	0	0	0	0	0	1	0	0	0	0	0	0	0	0	0	0	0	0	1	0	1
2	0	0	2	42	0	0	0	2	0	1	3	0	1	0	0	1	0	3	2	4	2	0	1	0	0	0	0	0	0	0	0	0	0	3	0	1	0	0	1	0	0	0	0	0	0	0	0	0	1
2	0	0	2	30	0	1	0	1	1	1	3	1	1	1	1	1	1	#NULL!	#NULL!	#NULL!	3	1	2	0	0	0	0	0	0	0	0	0	0	1	0	#NULL!	1	0	0	0	0	0	0	0	0	3	0	1	0
2	0	0	2	26	0	0	0	2	1	0	#NULL!	#NULL!	#NULL!	#NULL!	#NULL!	1	0	1	3	4	0	0	0	1	1	0	0	0	0	0	0	0	0	3	0	0	0	0	0	0	0	0	0	5	5	3	0	0	0
2	0	0	2	18	1	1	1	3	1	0	#NULL!	#NULL!	#NULL!	#NULL!	#NULL!	0	0	2	2	3	0	0	0	0	0	99	0	0	0	0	0	0	0	1	0	0	0	0	0	0	0	0	0	5	5	1	0	0	0
2	0	0	2	33	0	1	0	1	1	1	2	0	1	0	0	1	1	#NULL!	4	#NULL!	1	0	1	0	0	0	0	0	0	0	0	0	0	1	0	#NULL!	0	0	0	0	0	0	0	5	5	0	0	1	0
2	3	1	2	29	0	1	0	3	0	1	3	0	0	0	0	1	0	1	2	2	1	0	1	0	0	0	0	0	0	0	0	0	0	2	1	1	0	0	1	0	0	0	0	5	5	3	0	0	0
2	0	0	2	21	1	1	1	1	1	0	#NULL!	#NULL!	#NULL!	#NULL!	#NULL!	1	0	3	2	3	0	0	0	0	0	99	0	0	0	0	0	0	0	1	0	0	0	0	0	0	0	0	0	0	0	1	0	0	0
2	3	1	2	28	0	1	0	2	0	1	3	1	0	0	1	1	0	2	2	3	0	0	0	1	0	0	0	0	0	0	0	0	0	2	0	1	0	0	0	0	0	0	0	5	5	0	1	0	0
2	0	0	2	24	1	0	0	2	1	0	#NULL!	#NULL!	#NULL!	#NULL!	#NULL!	1	0	1	2	3	0	0	0	0	0	99	0	0	0	0	0	0	0	3	0	1	0	0	0	0	0	0	0	5	5	3	0	0	0
2	0	0	2	34	0	1	0	2	1	1	1	0	1	1	0	1	0	3	2	4	1	0	1	1	1	0	0	0	0	0	0	0	0	1	0	0	0	0	0	0	0	0	0	5	5	3	0	1	0
2	0	0	2	43	0	1	1	2	1	1	3	0	1	0	1	1	0	1	4	4	3	0	2	1	1	0	0	0	0	0	0	0	0	3	1	1	0	0	1	0	0	0	0	5	5	3	0	0	0
2	0	0	2	16	0	0	0	1	0	0	#NULL!	#NULL!	#NULL!	#NULL!	#NULL!	0	0	1	2	2	0	0	0	0	0	99	0	0	0	0	0	0	0	3	0	1	0	0	1	0	0	0	0	5	5	1	0	0	0
2	3	1	2	29	0	1	0	1	1	1	1	0	0	1	0	1	0	1	4	4	0	0	0	1	0	0	0	0	0	0	0	0	0	1	0	1	0	0	0	0	0	0	0	5	5	1	1	0	0
2	0	0	2	23	0	1	0	2	0	0	#NULL!	#NULL!	#NULL!	#NULL!	#NULL!	1	0	3	3	4	0	0	0	0	0	99	0	0	0	0	0	0	0	1	0	0	0	0	0	0	0	0	0	5	5	3	0	0	0
2	0	0	2	19	0	1	0	1	0	0	#NULL!	#NULL!	#NULL!	#NULL!	#NULL!	1	0	3	2	4	0	0	0	0	0	99	0	0	0	0	0	0	0	1	1	1	0	0	0	0	0	1	0	5	5	3	0	0	0
2	3	1	2	22	0	0	1	1	1	0	#NULL!	#NULL!	#NULL!	#NULL!	#NULL!	0	1	#NULL!	#NULL!	2	0	2	1	0	0	1	0	0	0	0	0	0	1	9	#NULL!	#NULL!	0	0	0	2	1	1	1	5	5	3	0	3	1
2	0	0	2	42	0	0	1	1	1	1	3	0	0	0	0	1	0	2	3	3	1	0	1	0	0	0	0	0	0	0	0	0	0	1	1	0	0	0	0	0	0	0	0	5	5	0	0	0	0
2	0	0	2	24	0	0	0	2	1	1	3	0	1	0	1	1	1	#NULL!	2	#NULL!	1	0	1	1	0	0	0	1	1	1	1	0	0	1	10	99	0	0	1	0	0	1	0	5	5	3	1	0	0
2	0	0	2	21	0	1	1	2	1	0	#NULL!	#NULL!	#NULL!	#NULL!	#NULL!	1	0	3	2	3	0	0	0	1	1	0	1	0	0	0	#NULL!	0	0	1	0	0	1	0	1	0	0	0	0	5	5	3	0	1	0
2	0	0	2	31	1	1	1	99	1	1	3	0	0	0	0	1	0	#NULL!	2	#NULL!	0	2	1	0	0	0	0	0	0	1	0	0	0	3	0	0	0	0	0	2	2	1	0	5	5	3	0	0	0
2	0	0	2	24	0	1	1	1	1	1	3	0	0	1	1	1	1	2	#NULL!	#NULL!	2	0	1	0	0	0	0	0	1	1	0	0	0	3	1	1	0	0	0	0	0	0	0	0	0	3	0	0	0
2	0	0	2	32	0	0	0	2	5	0	#NULL!	#NULL!	#NULL!	#NULL!	#NULL!	1	0	#NULL!	2	#NULL!	0	0	0	0	0	99	0	0	0	0	0	0	0	4	0	0	0	0	0	0	0	0	0	5	5	0	0	0	0
2	3	1	2	21	0	1	1	3	1	0	#NULL!	#NULL!	#NULL!	#NULL!	#NULL!	1	1	2	2	3	0	2	1	0	0	0	0	0	0	0	0	0	0	3	10	0	0	0	0	0	0	0	0	5	5	0	0	0	1
2	0	0	2	23	0	1	0	3	0	1	3	0	1	0	1	1	0	2	#NULL!	#NULL!	0	1	1	0	0	0	0	0	0	0	0	0	0	1	1	0	0	0	0	0	0	0	0	0	1	1	0	1	0
2	3	1	2	18	0	0	1	1	5	0	#NULL!	#NULL!	#NULL!	#NULL!	#NULL!	1	0	3	2	3	0	0	0	0	0	99	0	0	0	0	0	0	0	1	10	0	0	0	1	0	0	0	0	0	0	0	0	0	0
2	0	0	2	15	0	1	1	1	1	0	#NULL!	#NULL!	#NULL!	#NULL!	#NULL!	1	0	2	2	3	0	0	0	0	0	99	0	0	0	0	0	0	0	3	0	0	0	0	0	0	0	0	0	0	0	0	0	0	0
2	3	1	2	27	0	1	1	1	1	0	#NULL!	#NULL!	#NULL!	#NULL!	#NULL!	1	1	3	3	4	1	0	1	0	0	0	0	1	0	0	1	0	0	3	1	1	0	0	0	0	0	0	0	0	0	0	1	0	0
2	0	0	2	24	0	1	1	3	1	0	#NULL!	#NULL!	#NULL!	#NULL!	#NULL!	1	0	3	4	4	0	1	1	0	0	0	0	0	0	0	0	0	0	3	1	1	0	0	0	0	0	0	0	0	0	1	1	0	0
2	3	1	2	35	0	1	0	1	1	1	3	0	1	1	1	1	1	2	2	3	0	2	1	0	0	0	0	1	0	0	1	0	0	2	0	1	0	0	1	0	0	0	0	5	5	1	1	1	0
2	0	0	2	31	0	1	0	1	0	1	3	0	0	0	0	1	0	2	2	3	2	0	1	0	1	0	0	0	0	0	1	0	0	3	0	0	0	0	0	0	0	0	0	0	0	0	0	0	0
2	0	0	2	29	0	1	1	2	1	0	#NULL!	#NULL!	#NULL!	#NULL!	#NULL!	1	1	1	2	3	3	0	2	0	0	0	0	1	0	1	0	0	0	3	0	1	0	0	0	0	0	0	0	0	0	1	0	0	0
2	0	0	2	30	1	0	0	1	1	0	#NULL!	#NULL!	#NULL!	#NULL!	#NULL!	1	1	1	2	2	1	1	1	0	0	0	0	0	0	0	1	0	0	3	0	1	0	0	1	0	0	0	0	0	0	0	0	1	0
2	3	1	2	32	0	1	1	99	1	1	3	1	0	0	0	1	0	3	2	3	0	1	1	0	0	0	0	0	0	0	1	0	0	1	10	99	0	0	1	0	0	0	0	5	5	3	1	0	0
2	0	0	2	25	1	1	1	2	1	0	#NULL!	#NULL!	#NULL!	#NULL!	#NULL!	1	0	2	2	2	1	0	1	0	0	0	0	0	0	0	0	0	0	1	1	1	0	0	0	0	0	0	0	0	0	0	0	1	0
2	0	0	2	17	0	1	0	2	1	0	#NULL!	#NULL!	#NULL!	#NULL!	#NULL!	1	0	1	#NULL!	#NULL!	0	0	0	0	0	99	0	0	0	0	0	0	0	3	0	1	0	0	0	0	0	0	0	5	5	0	0	0	0
2	0	0	2	24	0	1	0	99	1	0	#NULL!	#NULL!	#NULL!	#NULL!	#NULL!	1	1	2	3	4	0	2	1	0	0	0	0	0	0	0	0	0	0	1	1	1	0	0	1	0	0	0	0	5	5	1	1	1	0
2	0	0	2	24	0	1	0	2	1	1	3	1	1	1	0	1	0	2	3	3	0	0	0	1	1	0	0	0	0	0	0	0	0	1	0	0	1	0	0	0	0	1	0	5	5	1	0	0	1
2	3	1	2	36	0	1	0	2	0	0	#NULL!	#NULL!	#NULL!	#NULL!	#NULL!	1	0	#NULL!	2	#NULL!	0	1	1	0	0	0	0	0	0	0	1	0	0	4	1	1	0	0	0	0	0	1	0	5	5	0	0	0	1
2	0	0	2	26	0	1	0	2	1	1	2	1	1	0	0	0	0	#NULL!	3	#NULL!	1	0	1	0	0	0	0	1	0	1	0	0	0	1	0	0	0	0	0	0	0	0	0	5	5	3	3	0	0
2	0	0	2	21	0	1	0	99	1	0	#NULL!	#NULL!	#NULL!	#NULL!	#NULL!	1	0	#NULL!	#NULL!	3	1	0	1	0	0	0	0	0	0	0	0	0	0	1	0	0	0	0	0	0	0	0	0	5	5	0	0	0	0
2	0	0	2	21	0	1	0	1	1	0	#NULL!	#NULL!	#NULL!	#NULL!	#NULL!	1	1	#NULL!	#NULL!	#NULL!	2	0	1	0	0	0	0	1	0	1	0	0	0	1	10	99	0	0	0	0	0	0	0	5	5	3	0	0	0
2	0	0	2	24	0	1	1	3	1	0	#NULL!	#NULL!	#NULL!	#NULL!	#NULL!	1	0	2	2	3	0	0	0	0	0	99	0	0	0	0	0	0	0	1	1	0	0	0	0	0	0	0	0	0	0	0	0	0	1
2	3	1	2	25	0	1	0	2	1	1	3	1	1	0	1	1	0	1	2	2	0	0	0	0	0	99	0	0	0	0	0	0	0	1	0	1	1	0	0	0	0	0	0	0	0	0	0	0	0
2	0	0	2	28	0	0	0	2	0	1	3	1	0	0	0	1	0	1	2	2	2	0	1	0	0	0	0	0	1	0	0	0	0	3	0	1	0	0	0	0	0	0	0	0	0	0	0	0	0
2	3	1	2	19	0	0	1	1	5	0	#NULL!	#NULL!	#NULL!	#NULL!	#NULL!	0	1	2	#NULL!	#NULL!	1	0	1	1	1	0	0	0	1	0	0	0	0	2	0	99	0	0	0	1	2	1	1	5	5	3	1	3	0
2	0	0	2	30	1	1	0	1	1	0	#NULL!	#NULL!	#NULL!	#NULL!	#NULL!	1	0	#NULL!	4	#NULL!	1	0	1	0	0	1	0	1	0	1	0	1	0	2	0	#NULL!	0	1	1	0	0	0	0	5	5	3	0	0	0
2	0	0	2	32	0	1	0	1	1	1	3	1	1	1	0	1	0	3	#NULL!	#NULL!	2	0	1	1	1	99	0	0	1	0	0	0	0	3	10	1	0	0	0	1	2	0	0	0	0	0	0	0	1
2	0	0	2	29	0	1	0	3	1	0	#NULL!	#NULL!	#NULL!	#NULL!	#NULL!	1	0	3	4	4	0	0	0	0	0	99	0	0	0	0	0	0	0	3	1	1	1	0	1	0	0	0	0	0	0	1	0	0	0
2	0	0	2	17	0	1	1	2	1	1	2	1	1	0	1	1	0	#NULL!	2	#NULL!	0	0	0	0	0	99	0	0	0	0	0	0	1	9	#NULL!	#NULL!	1	0	1	0	0	0	0	5	5	3	0	3	3
2	0	0	2	17	0	1	0	1	1	0	#NULL!	#NULL!	#NULL!	#NULL!	#NULL!	1	0	2	1	2	0	0	0	0	0	99	0	0	0	0	0	0	0	1	0	0	0	0	0	0	0	0	0	0	0	0	0	0	0
2	3	1	2	38	0	1	0	1	0	1	3	1	1	0	1	1	0	#NULL!	4	#NULL!	3	0	2	0	0	0	0	1	0	0	0	0	0	2	0	0	0	0	1	0	0	0	0	0	0	1	0	0	0
2	3	1	2	23	0	1	0	2	1	0	#NULL!	#NULL!	#NULL!	#NULL!	#NULL!	1	1	3	4	4	0	1	1	0	0	0	0	0	0	0	0	0	0	2	0	0	0	0	0	0	0	0	0	0	0	0	0	0	0
2	3	1	2	26	0	0	0	1	1	0	#NULL!	#NULL!	#NULL!	#NULL!	#NULL!	1	0	2	2	2	0	1	1	1	0	0	0	0	0	0	0	0	0	1	1	1	1	1	1	0	0	0	0	0	0	1	0	0	0
2	3	1	2	29	0	1	1	1	1	0	#NULL!	#NULL!	#NULL!	#NULL!	#NULL!	1	1	3	1	2	1	0	1	1	1	0	0	0	1	0	0	99	0	3	1	1	0	0	1	0	0	0	0	0	0	0	0	1	1
2	0	0	2	18	1	1	1	1	1	0	#NULL!	#NULL!	#NULL!	#NULL!	#NULL!	1	0	#NULL!	1	#NULL!	0	0	0	0	0	99	0	0	0	0	0	0	0	1	0	0	0	0	1	1	2	1	0	0	0	0	0	1	0
2	0	0	2	16	0	1	1	3	0	0	#NULL!	#NULL!	#NULL!	#NULL!	#NULL!	1	0	3	2	3	0	0	0	0	0	99	0	0	0	0	0	0	0	3	1	1	0	0	0	0	0	0	0	0	0	1	0	1	0
2	3	1	2	32	1	1	0	1	1	1	3	1	0	1	0	1	1	3	2	4	2	1	2	1	1	0	0	0	0	0	0	0	0	1	0	0	0	0	0	0	0	0	0	0	0	3	0	0	1
2	3	1	2	16	0	1	1	2	1	0	#NULL!	#NULL!	#NULL!	#NULL!	#NULL!	1	0	1	#NULL!	#NULL!	0	0	0	0	0	99	0	0	0	0	0	0	0	1	10	99	0	0	1	1	1	1	0	5	5	0	0	0	1
2	3	1	2	17	0	1	1	99	1	1	2	0	0	0	0	1	0	1	2	2	0	0	0	0	0	99	0	0	0	0	0	0	0	1	0	1	0	0	0	0	0	1	0	5	5	0	0	0	1
2	3	1	2	28	0	1	0	1	1	0	#NULL!	#NULL!	#NULL!	#NULL!	#NULL!	1	0	1	4	4	0	1	1	1	0	1	0	1	0	0	0	0	0	3	0	1	0	1	1	0	0	0	0	5	5	1	0	3	0
2	3	1	2	25	0	1	0	1	1	0	#NULL!	#NULL!	#NULL!	#NULL!	#NULL!	1	1	3	1	2	3	0	2	1	0	0	0	1	0	0	1	0	0	2	1	0	0	0	0	0	0	0	0	5	5	1	1	1	0
2	3	1	2	19	0	0	0	1	0	0	#NULL!	#NULL!	#NULL!	#NULL!	#NULL!	1	0	3	2	4	0	0	0	0	0	99	0	0	0	0	0	0	0	4	1	1	0	0	0	0	0	0	0	5	5	0	0	0	0
2	3	1	2	19	0	1	0	1	1	0	#NULL!	#NULL!	#NULL!	#NULL!	#NULL!	1	0	1	2	3	0	0	0	0	0	99	0	0	0	0	0	0	0	1	0	1	0	0	0	0	0	0	0	0	0	3	0	1	0
2	0	0	2	36	1	0	0	1	1	0	#NULL!	#NULL!	#NULL!	#NULL!	#NULL!	0	0	1	4	4	0	0	0	0	0	99	0	0	0	0	0	1	0	2	0	0	0	0	0	0	0	0	0	0	0	1	0	0	1
2	3	1	2	39	0	0	0	1	1	1	3	0	0	1	0	0	0	3	#NULL!	#NULL!	4	0	2	1	1	1	0	0	1	1	1	0	0	3	1	1	0	0	1	0	0	0	0	0	0	0	0	0	0
2	0	0	2	26	0	1	0	1	1	0	#NULL!	#NULL!	#NULL!	#NULL!	#NULL!	1	1	#NULL!	#NULL!	#NULL!	1	0	1	0	0	0	0	0	0	0	0	0	0	1	1	0	0	0	0	0	0	0	0	0	0	1	0	1	0
2	0	0	2	34	0	1	0	3	0	0	#NULL!	#NULL!	#NULL!	#NULL!	#NULL!	0	0	2	4	4	0	1	1	1	1	0	0	0	0	0	0	0	0	3	0	1	0	0	1	0	0	0	0	0	0	0	0	0	1
2	3	1	2	18	1	1	0	2	1	0	#NULL!	#NULL!	#NULL!	#NULL!	#NULL!	1	0	3	2	3	0	0	0	0	0	99	0	0	0	0	0	0	0	1	0	0	0	0	1	0	0	1	0	0	0	0	1	0	0
2	0	0	2	34	0	1	0	2	1	0	#NULL!	#NULL!	#NULL!	#NULL!	#NULL!	1	0	2	3	4	1	0	1	0	0	0	0	0	0	0	0	0	0	1	10	99	0	0	0	0	0	1	0	5	5	3	0	0	0
2	0	0	2	27	0	1	0	2	1	0	#NULL!	#NULL!	#NULL!	#NULL!	#NULL!	1	1	3	3	4	1	0	1	1	1	0	0	0	0	0	0	0	0	2	1	1	0	0	0	0	0	0	0	0	0	1	0	0	1
2	3	1	2	26	0	0	0	3	0	0	#NULL!	#NULL!	#NULL!	#NULL!	#NULL!	1	0	3	3	4	0	0	0	0	0	99	0	0	0	0	0	0	0	2	1	0	0	0	1	0	0	0	0	0	0	0	0	0	0
2	3	1	2	39	3	0	0	1	1	1	1	1	0	0	0	0	0	1	3	3	2	0	1	1	1	0	0	0	0	1	0	0	0	1	0	0	0	0	0	0	0	1	0	0	0	1	0	3	0
2	0	0	2	33	3	0	0	1	1	1	3	1	1	1	1	1	0	1	4	4	1	0	1	0	0	0	0	0	0	0	0	0	0	1	1	1	0	0	0	0	0	0	0	0	0	0	0	0	0
2	0	0	2	16	1	1	0	3	1	0	#NULL!	#NULL!	#NULL!	#NULL!	#NULL!	1	0	#NULL!	2	#NULL!	0	0	0	0	0	99	0	0	0	0	0	0	0	1	10	#NULL!	0	0	0	0	0	0	0	5	5	3	0	0	0
2	3	1	2	35	0	1	0	3	0	1	2	1	1	1	0	1	0	3	4	4	0	2	1	1	1	0	0	0	0	0	0	0	0	3	0	1	1	0	1	0	0	0	0	0	0	0	1	1	1
2	0	0	2	34	0	1	0	3	1	0	#NULL!	#NULL!	#NULL!	#NULL!	#NULL!	1	1	3	4	4	0	1	1	0	0	0	0	1	1	0	1	0	0	3	10	0	1	0	0	0	0	0	0	1	0	0	0	0	0
2	3	1	2	21	0	1	0	2	1	0	#NULL!	#NULL!	#NULL!	#NULL!	#NULL!	1	0	1	#NULL!	#NULL!	0	0	0	0	0	99	0	0	0	0	0	0	0	3	10	0	1	0	0	0	0	0	0	0	1	0	0	0	0
2	0	0	2	26	0	1	1	3	1	1	3	1	1	0	0	1	0	2	3	4	1	0	1	0	0	0	0	0	1	1	0	0	0	1	10	0	1	0	0	0	0	0	0	0	0	0	0	0	1
2	0	0	2	17	0	1	0	2	1	0	#NULL!	#NULL!	#NULL!	#NULL!	#NULL!	1	0	3	2	3	0	0	0	0	0	99	0	0	0	0	0	0	0	1	0	0	0	0	0	0	0	0	0	0	0	0	0	0	0
2	0	0	2	20	1	1	1	3	1	0	#NULL!	#NULL!	#NULL!	#NULL!	#NULL!	1	0	2	3	4	0	0	0	0	0	99	0	0	0	0	0	0	0	1	0	0	1	0	0	0	0	0	0	5	5	1	0	0	1
2	0	0	2	23	0	0	0	2	0	1	3	0	0	0	0	1	0	3	1	2	0	1	1	1	1	0	0	0	0	1	0	0	0	1	0	0	0	0	0	0	0	0	0	5	5	3	0	0	0
2	0	0	2	18	1	0	0	1	1	0	#NULL!	#NULL!	#NULL!	#NULL!	#NULL!	1	1	1	2	2	0	2	1	0	0	1	0	0	0	0	0	0	0	1	1	1	0	0	0	0	0	0	0	5	5	3	0	1	1
2	0	0	2	23	1	1	1	2	1	1	3	1	0	0	0	1	0	3	2	3	2	0	1	0	0	0	0	0	0	0	0	0	0	1	1	0	0	1	1	0	0	0	0	5	5	1	0	1	0
2	0	0	2	37	0	1	0	2	0	0	#NULL!	#NULL!	#NULL!	#NULL!	#NULL!	1	0	1	3	3	3	1	2	1	1	0	0	1	0	0	1	0	0	2	1	99	0	0	0	0	0	0	0	0	0	0	0	0	0
2	3	1	2	26	0	1	0	99	1	0	#NULL!	#NULL!	#NULL!	#NULL!	#NULL!	1	0	2	2	2	0	0	0	0	1	99	0	0	0	0	0	0	0	1	1	0	0	0	0	0	0	0	0	0	0	0	0	0	0
2	0	0	2	33	0	1	0	99	1	1	3	0	0	1	0	1	0	2	2	3	3	0	2	0	0	0	0	0	0	1	0	0	0	3	0	1	0	1	1	0	0	0	0	0	0	1	0	0	0
2	0	0	2	25	0	1	0	3	1	0	#NULL!	#NULL!	#NULL!	#NULL!	#NULL!	1	1	1	3	4	1	0	1	0	0	0	0	0	0	0	0	0	0	1	0	0	1	1	1	0	0	0	0	0	0	0	1	1	1
2	3	1	2	39	0	1	1	1	1	1	1	0	0	0	0	1	0	#NULL!	2	#NULL!	2	1	2	1	1	0	0	0	0	0	0	0	1	9	#NULL!	#NULL!	0	1	0	2	2	1	1	5	5	3	0	3	0
2	0	0	2	17	0	0	0	1	1	0	#NULL!	#NULL!	#NULL!	#NULL!	#NULL!	1	1	2	2	2	1	0	1	0	0	0	0	0	0	0	3	0	0	1	10	99	0	0	1	0	0	0	0	5	5	3	0	1	0
2	0	0	2	32	0	1	0	2	1	0	#NULL!	#NULL!	#NULL!	#NULL!	#NULL!	1	1	3	4	4	3	0	2	0	0	0	0	0	0	0	0	0	0	1	10	0	1	0	0	0	0	0	0	0	0	0	0	0	0
2	0	0	2	21	0	0	0	2	1	1	3	1	1	0	0	1	0	#NULL!	#NULL!	#NULL!	0	0	0	0	0	99	0	0	0	0	0	0	0	1	10	99	1	0	0	0	0	0	0	5	5	0	0	0	0
2	0	0	2	27	0	1	0	2	1	0	#NULL!	#NULL!	#NULL!	#NULL!	#NULL!	1	0	2	4	4	0	1	1	0	0	0	0	0	0	0	0	0	0	3	10	0	1	0	0	0	0	0	0	0	0	0	0	0	0
2	3	1	2	28	0	1	0	2	1	0	#NULL!	#NULL!	#NULL!	#NULL!	#NULL!	1	0	3	4	4	0	2	1	0	0	0	0	1	1	0	1	0	0	4	10	1	1	0	0	0	0	0	0	0	0	1	0	0	0
2	3	1	2	29	0	1	0	3	1	0	#NULL!	#NULL!	#NULL!	#NULL!	#NULL!	1	0	3	4	4	0	0	0	1	1	0	0	0	0	0	0	0	0	1	0	0	0	0	0	0	0	0	0	5	5	3	0	1	0
2	3	1	2	24	0	0	0	2	1	1	2	1	0	1	0	1	0	2	3	4	0	0	0	0	0	99	0	0	0	0	0	0	0	1	0	0	0	0	0	0	0	0	0	0	0	0	0	0	0
2	3	1	2	28	0	1	0	1	1	1	3	0	0	1	0	1	0	#NULL!	1	#NULL!	0	0	0	1	1	99	0	0	0	0	0	0	0	1	10	99	0	0	0	0	0	0	0	5	5	3	0	1	1
2	3	1	2	32	0	1	0	1	1	1	2	1	1	0	0	1	0	2	2	2	3	1	2	0	0	0	0	0	0	0	0	0	0	3	1	1	0	0	0	0	0	0	0	0	0	3	0	0	0
2	3	1	2	22	1	1	0	3	1	0	#NULL!	#NULL!	#NULL!	#NULL!	#NULL!	1	0	3	#NULL!	#NULL!	0	0	0	1	1	0	0	0	0	0	0	0	0	4	0	0	0	0	0	0	0	0	0	5	5	3	0	0	0
2	0	0	2	27	0	1	1	1	1	0	#NULL!	#NULL!	#NULL!	#NULL!	#NULL!	1	1	2	2	3	1	0	1	1	1	0	0	0	0	0	0	0	0	1	1	1	0	0	0	0	0	0	0	5	5	0	0	1	0
2	3	1	2	36	0	1	1	2	1	1	1	1	1	0	0	1	0	3	2	3	0	1	1	0	0	0	0	0	0	0	0	0	0	3	1	1	1	1	1	0	0	0	0	5	5	3	1	0	1
2	3	1	2	23	1	0	0	2	5	0	#NULL!	#NULL!	#NULL!	#NULL!	#NULL!	1	0	1	2	2	0	0	0	0	0	99	0	0	0	0	0	0	0	1	0	1	0	0	0	0	0	0	0	0	0	0	0	0	0
2	3	1	2	24	0	1	0	2	1	1	2	0	1	0	0	0	0	1	3	4	0	0	0	1	1	0	0	0	0	0	0	0	0	1	1	1	0	0	0	0	0	0	0	0	0	1	0	0	0
2	3	1	2	34	0	1	1	3	0	1	2	0	0	0	0	1	1	#NULL!	4	#NULL!	0	1	1	1	1	0	0	1	0	0	1	0	0	3	10	99	0	0	0	0	0	1	0	5	5	3	0	0	0
2	3	1	2	40	0	0	0	2	0	1	3	1	0	1	0	1	0	3	2	4	1	1	1	1	1	1	0	0	0	0	0	0	0	3	0	1	1	0	0	0	0	0	0	5	5	3	0	1	0
2	0	0	2	26	0	1	0	99	1	1	3	0	1	1	0	1	1	#NULL!	2	#NULL!	1	0	1	0	0	0	0	0	0	0	0	0	0	1	0	0	0	0	0	0	0	0	0	5	5	1	0	1	0
2	0	0	2	20	0	0	0	99	1	0	#NULL!	#NULL!	#NULL!	#NULL!	#NULL!	1	0	1	2	2	0	0	0	0	0	99	0	0	0	0	0	0	0	1	1	1	0	0	0	0	0	0	0	5	5	1	0	0	0
2	0	0	2	40	0	1	1	3	5	0	#NULL!	#NULL!	#NULL!	#NULL!	#NULL!	1	0	2	2	3	0	0	0	0	0	99	0	0	0	0	0	0	0	3	1	0	0	0	1	0	0	0	0	5	5	0	0	0	0
2	0	0	2	31	0	0	0	2	1	1	2	0	1	0	0	1	1	3	2	3	0	1	1	1	0	0	0	0	0	0	0	0	0	3	10	0	0	0	0	0	0	0	0	5	5	0	0	1	0
2	0	0	2	26	0	1	0	2	0	0	#NULL!	#NULL!	#NULL!	#NULL!	#NULL!	1	0	3	#NULL!	#NULL!	0	0	0	1	1	0	0	0	0	0	3	0	0	3	1	1	0	0	0	0	0	0	0	0	0	3	0	0	0
2	3	1	2	19	0	0	1	3	0	0	#NULL!	#NULL!	#NULL!	#NULL!	#NULL!	0	0	3	2	2	0	0	0	0	0	99	0	0	0	0	0	0	0	1	10	0	0	0	0	0	0	0	0	0	0	0	0	0	0
2	0	0	2	28	0	1	0	3	0	1	3	1	1	0	0	1	0	#NULL!	#NULL!	#NULL!	0	0	0	0	0	99	0	0	0	0	0	0	0	1	10	99	1	0	0	0	0	0	0	5	5	3	1	1	0
2	0	0	2	33	0	1	0	3	1	0	#NULL!	#NULL!	#NULL!	#NULL!	#NULL!	1	1	2	2	3	0	1	1	0	0	0	0	0	0	0	0	0	0	1	10	0	1	0	0	0	0	0	0	0	0	1	0	0	0
2	0	0	2	33	0	1	0	1	1	1	3	1	0	0	1	1	1	#NULL!	#NULL!	4	1	1	1	1	0	0	0	0	0	0	0	0	0	1	10	1	0	0	0	0	0	0	0	5	5	1	0	0	1
2	3	1	2	14	0	0	1	1	5	0	#NULL!	#NULL!	#NULL!	#NULL!	#NULL!	1	0	1	2	3	0	0	0	0	0	99	0	0	0	0	0	0	0	3	10	1	0	0	0	0	0	0	0	5	5	3	0	1	1
2	0	0	2	33	0	0	0	3	0	1	3	0	0	0	0	1	0	3	2	3	0	0	0	0	0	99	0	0	0	0	0	0	0	3	10	0	0	0	0	0	0	0	0	0	0	3	0	0	0
2	3	1	2	30	0	0	0	3	0	1	2	0	1	0	1	0	0	3	2	3	0	0	0	1	0	1	0	0	0	0	0	0	0	4	1	1	0	0	0	0	0	0	0	0	0	0	0	0	0
2	0	0	2	28	1	1	0	1	1	1	3	1	1	0	0	1	1	2	2	3	3	1	2	1	1	0	0	1	0	0	1	0	0	3	10	1	0	0	0	2	2	1	0	0	0	3	0	1	0
2	0	0	2	23	0	1	0	2	0	1	3	0	0	0	0	1	0	2	2	3	0	0	0	0	0	99	0	0	0	0	0	0	0	1	10	0	1	0	0	0	0	0	0	5	5	3	0	0	0
2	3	1	2	31	0	0	0	2	1	0	#NULL!	#NULL!	#NULL!	#NULL!	#NULL!	1	1	#NULL!	3	#NULL!	1	1	1	0	0	0	0	0	0	0	0	0	1	9	#NULL!	#NULL!	1	1	1	0	0	1	0	5	5	3	0	0	0
2	0	0	2	40	0	0	0	1	1	0	#NULL!	#NULL!	#NULL!	#NULL!	#NULL!	1	0	1	4	4	2	1	2	1	1	0	0	1	0	0	0	0	0	3	10	0	1	0	0	0	0	0	0	5	5	0	0	0	0
2	0	0	2	23	1	1	0	1	0	1	3	1	1	0	1	1	0	3	4	4	0	0	0	0	0	99	0	0	0	0	0	0	0	2	0	1	0	0	0	0	0	0	0	5	5	3	0	0	1
2	3	1	2	24	0	1	1	1	1	0	#NULL!	#NULL!	#NULL!	#NULL!	#NULL!	1	1	#NULL!	4	#NULL!	1	0	1	0	0	0	0	0	0	0	0	0	0	1	10	99	0	0	1	0	0	0	0	5	5	3	0	0	0
2	3	1	2	35	0	1	0	1	0	0	#NULL!	#NULL!	#NULL!	#NULL!	#NULL!	1	0	2	3	4	0	0	0	1	1	0	0	0	0	0	0	0	0	1	0	1	0	0	0	0	0	0	0	0	0	0	0	0	0
2	3	1	2	27	0	1	0	2	1	0	#NULL!	#NULL!	#NULL!	#NULL!	#NULL!	1	1	1	4	4	1	0	1	0	0	0	0	0	0	0	0	0	0	1	1	1	0	0	0	0	0	0	0	5	5	0	0	0	1
2	3	1	2	25	0	1	0	2	1	0	#NULL!	#NULL!	#NULL!	#NULL!	#NULL!	1	0	#NULL!	#NULL!	3	2	1	2	0	1	0	0	1	0	0	1	0	0	3	10	1	0	0	0	0	0	0	0	5	5	0	0	0	0
2	3	1	2	25	0	0	0	3	0	0	#NULL!	#NULL!	#NULL!	#NULL!	#NULL!	1	0	3	3	4	1	0	1	0	0	0	0	0	0	0	0	0	0	1	10	1	1	0	0	0	0	0	0	5	5	0	0	0	0
2	3	1	2	36	1	1	0	3	1	1	2	0	1	0	0	1	1	3	3	4	2	0	1	0	0	0	0	0	0	0	0	0	0	1	1	99	1	0	1	0	0	0	0	0	0	1	1	1	0
2	3	1	2	14	0	0	1	1	5	0	#NULL!	#NULL!	#NULL!	#NULL!	#NULL!	1	0	2	2	3	0	0	0	0	0	99	0	0	0	0	0	0	0	1	1	1	0	0	0	0	0	0	0	0	0	3	0	0	0
2	3	1	2	31	0	1	0	1	1	1	3	0	1	1	0	1	1	2	#NULL!	#NULL!	0	1	1	0	0	0	0	0	0	0	0	0	0	1	0	0	0	0	1	0	0	0	0	5	5	0	0	0	0
2	0	0	2	22	1	1	0	1	1	0	#NULL!	#NULL!	#NULL!	#NULL!	#NULL!	1	1	3	1	2	0	1	1	0	0	0	0	0	0	1	0	0	0	3	0	0	0	0	1	0	0	0	0	5	5	0	1	0	0
2	0	0	2	18	0	1	1	2	1	0	#NULL!	#NULL!	#NULL!	#NULL!	#NULL!	1	0	3	4	4	0	0	0	0	0	99	0	0	0	0	0	0	0	1	0	0	0	0	0	0	0	0	0	5	5	3	0	1	0
8	3	1	2	19	0	1	0	1	1	0	#NULL!	#NULL!	#NULL!	#NULL!	#NULL!	1	0	#NULL!	#NULL!	#NULL!	0	0	0	0	0	99	0	0	0	0	0	0	0	1	10	99	1	0	0	0	0	1	0	5	5	3	0	1	0
8	3	1	2	34	0	1	1	3	1	1	2	0	1	0	0	1	0	1	3	4	0	0	0	0	0	99	0	0	0	0	0	0	0	2	0	0	0	0	0	0	0	0	0	0	0	0	0	0	0
8	3	1	2	27	0	1	0	2	0	1	3	0	0	0	1	1	0	3	2	4	0	0	0	0	0	99	0	0	0	0	0	0	0	3	0	0	0	0	1	0	0	0	0	0	1	0	0	0	0
8	3	1	2	17	0	0	0	3	1	0	#NULL!	#NULL!	#NULL!	#NULL!	#NULL!	1	0	1	3	4	0	0	0	0	0	99	0	0	0	0	0	0	0	4	1	1	0	0	0	0	0	0	0	0	1	0	0	0	0
8	3	1	2	29	0	1	1	1	1	1	3	1	1	1	0	1	1	#NULL!	#NULL!	#NULL!	5	0	2	0	0	0	0	1	0	0	1	0	0	1	10	99	1	0	0	0	0	0	0	5	5	3	1	0	0
8	3	1	2	16	0	1	0	1	5	0	#NULL!	#NULL!	#NULL!	#NULL!	#NULL!	1	0	2	#NULL!	#NULL!	0	0	0	0	0	99	0	0	0	0	0	0	0	1	1	1	1	0	0	0	0	0	0	5	5	3	0	0	0
8	3	1	2	21	0	0	0	2	1	1	3	0	1	0	0	1	0	#NULL!	1	#NULL!	0	1	1	0	0	0	0	1	0	0	0	0	0	1	10	99	0	0	0	0	0	0	0	5	5	3	0	1	0
8	3	1	2	33	0	1	0	2	0	1	1	1	1	0	0	0	0	1	#NULL!	#NULL!	0	0	0	1	0	1	0	0	0	0	0	0	0	3	0	0	0	0	0	0	0	0	0	0	0	0	1	0	1
8	3	1	2	17	0	1	0	1	1	0	#NULL!	#NULL!	#NULL!	#NULL!	#NULL!	1	1	3	1	2	0	1	1	0	0	0	0	0	0	0	0	0	0	1	10	1	0	0	0	0	0	0	0	0	1	1	0	1	0
8	3	1	2	33	0	0	0	2	1	1	3	1	1	1	0	1	0	3	2	4	0	1	1	0	0	0	0	1	0	0	0	0	0	3	1	1	1	1	1	0	0	0	0	5	5	0	1	0	0
8	3	1	2	17	0	1	0	1	1	0	#NULL!	#NULL!	#NULL!	#NULL!	#NULL!	1	0	3	#NULL!	#NULL!	0	0	0	0	0	99	0	0	0	0	0	0	0	1	10	1	0	0	0	0	0	0	0	0	0	1	0	1	0
8	3	1	2	23	0	0	0	2	0	0	#NULL!	#NULL!	#NULL!	#NULL!	#NULL!	0	0	3	1	2	0	0	0	0	0	99	0	0	0	0	0	0	0	3	1	1	0	0	0	0	0	0	0	0	1	0	0	1	0
8	3	1	2	33	0	1	0	2	1	0	#NULL!	#NULL!	#NULL!	#NULL!	#NULL!	1	0	1	4	4	1	0	1	0	0	0	0	1	0	0	0	1	0	3	1	0	0	0	1	0	0	0	0	5	5	1	0	1	1
8	3	1	2	36	0	1	1	2	0	1	2	0	0	1	1	1	0	#NULL!	3	#NULL!	0	2	1	0	0	0	0	1	1	0	1	0	0	3	10	99	0	0	0	0	0	0	0	0	0	0	0	0	0
8	3	1	2	30	1	0	0	1	1	0	#NULL!	#NULL!	#NULL!	#NULL!	#NULL!	1	0	1	4	4	0	2	1	1	1	0	0	0	0	0	0	0	0	1	0	0	0	0	0	0	0	0	0	0	0	0	0	1	0
8	3	1	2	32	1	1	0	1	1	0	#NULL!	#NULL!	#NULL!	#NULL!	#NULL!	1	1	1	4	4	3	0	2	0	0	0	0	0	0	0	0	0	0	1	0	1	1	1	0	0	0	0	0	5	5	3	0	0	0
8	3	1	2	21	1	1	1	1	1	0	#NULL!	#NULL!	#NULL!	#NULL!	#NULL!	1	1	#NULL!	#NULL!	#NULL!	4	0	2	1	1	0	0	1	1	1	1	0	0	1	0	1	1	0	0	2	2	0	1	5	5	3	1	1	0
8	3	1	2	27	0	1	0	2	0	1	2	0	0	0	0	1	0	3	2	3	0	0	0	0	0	99	0	0	0	0	0	0	0	3	1	1	0	0	0	0	0	0	0	0	1	1	0	1	0
8	3	1	2	24	0	1	0	2	1	0	#NULL!	#NULL!	#NULL!	#NULL!	#NULL!	1	0	2	2	3	1	0	1	0	0	0	0	0	0	0	0	0	0	3	1	1	0	0	0	0	0	0	0	5	5	1	0	1	0
8	3	1	2	27	0	1	0	1	1	0	#NULL!	#NULL!	#NULL!	#NULL!	#NULL!	1	1	2	3	4	3	0	2	0	0	0	0	0	0	0	0	0	0	2	10	99	0	0	0	1	2	0	0	0	0	0	0	1	0
8	3	1	2	26	0	1	0	2	1	0	#NULL!	#NULL!	#NULL!	#NULL!	#NULL!	1	1	2	2	3	0	1	1	0	0	0	0	1	0	0	1	0	0	3	0	0	0	0	0	0	0	0	0	5	5	0	1	0	1
8	3	1	2	26	0	1	0	2	1	0	#NULL!	#NULL!	#NULL!	#NULL!	#NULL!	1	0	#NULL!	2	#NULL!	0	0	0	1	1	0	0	0	0	0	0	0	0	1	1	0	0	0	0	0	0	0	0	0	0	0	0	0	1
8	3	1	2	41	0	0	0	2	0	1	3	0	1	1	0	1	1	1	#NULL!	#NULL!	3	0	2	0	0	0	0	0	0	0	0	0	0	3	0	0	0	0	0	0	0	0	0	1	1	0	0	0	0
8	3	1	2	23	0	0	0	2	0	0	#NULL!	#NULL!	#NULL!	#NULL!	#NULL!	1	0	3	4	4	0	0	0	0	0	99	0	0	0	0	0	0	0	1	0	1	0	0	0	0	0	0	0	0	0	0	0	0	0
8	3	1	2	38	0	1	1	99	1	0	#NULL!	#NULL!	#NULL!	#NULL!	#NULL!	1	0	#NULL!	#NULL!	#NULL!	2	0	1	0	0	0	0	0	0	0	3	0	0	1	10	1	1	0	1	0	0	0	0	5	5	1	0	0	0
8	3	1	2	37	0	0	0	2	1	0	#NULL!	#NULL!	#NULL!	#NULL!	#NULL!	1	0	3	2	3	0	0	0	0	0	99	0	0	0	0	0	0	0	1	10	99	0	0	0	0	0	0	0	5	5	3	0	0	0
8	3	1	2	21	1	1	0	2	1	0	#NULL!	#NULL!	#NULL!	#NULL!	#NULL!	1	0	#NULL!	#NULL!	#NULL!	0	0	0	0	0	99	0	0	0	0	0	0	0	1	10	99	1	0	0	0	0	0	0	5	5	0	0	0	0
8	0	0	2	37	0	1	0	2	1	0	#NULL!	#NULL!	#NULL!	#NULL!	#NULL!	1	0	1	4	4	1	0	1	1	1	0	0	0	0	0	0	0	0	2	0	0	1	1	1	0	0	0	0	0	0	0	0	1	1
8	0	0	2	37	0	1	0	2	1	0	#NULL!	#NULL!	#NULL!	#NULL!	#NULL!	1	0	#NULL!	#NULL!	#NULL!	0	0	0	1	1	0	0	0	0	0	0	0	0	3	10	0	0	0	0	0	0	0	0	5	5	3	0	1	0
8	0	0	2	34	0	0	0	2	0	0	#NULL!	#NULL!	#NULL!	#NULL!	#NULL!	1	1	3	3	4	0	1	1	1	1	0	1	0	0	0	0	99	0	1	0	99	4	4	4	0	0	0	0	0	0	3	3	3	0
8	0	0	2	15	1	1	1	1	5	0	#NULL!	#NULL!	#NULL!	#NULL!	#NULL!	0	0	3	#NULL!	#NULL!	0	0	0	0	0	99	0	0	0	0	0	0	0	1	1	0	0	0	0	0	0	1	0	0	1	3	0	0	0
8	0	0	2	18	0	1	0	1	1	0	#NULL!	#NULL!	#NULL!	#NULL!	#NULL!	1	0	#NULL!	#NULL!	#NULL!	0	0	0	0	0	99	0	0	0	0	0	0	0	1	1	1	0	0	0	0	0	0	0	5	5	3	0	0	0
8	0	0	2	24	0	0	0	1	1	0	#NULL!	#NULL!	#NULL!	#NULL!	#NULL!	1	0	#NULL!	#NULL!	#NULL!	0	0	0	0	0	99	0	0	0	0	0	0	0	3	0	0	0	0	0	0	0	0	0	5	5	3	0	0	0
8	0	0	2	29	0	1	0	2	1	1	3	0	0	0	0	1	0	#NULL!	3	#NULL!	0	0	0	0	0	99	0	0	0	0	0	0	0	4	0	0	1	0	1	0	0	0	0	5	5	0	0	0	0
8	0	0	2	22	0	1	0	2	1	1	3	1	1	1	0	1	0	3	2	3	0	0	0	0	0	99	0	0	0	0	0	0	0	1	0	0	1	0	1	0	0	0	0	0	0	0	0	0	0
8	0	0	2	24	0	1	0	1	1	1	3	1	1	0	1	1	1	3	2	3	0	2	1	0	0	0	0	1	1	0	1	0	0	3	0	1	1	0	0	0	0	0	0	0	0	0	0	0	0
8	0	0	2	33	0	1	0	2	1	0	#NULL!	#NULL!	#NULL!	#NULL!	#NULL!	1	0	3	2	3	1	0	1	0	0	0	0	0	0	0	0	0	0	2	0	0	0	0	0	0	0	0	0	0	0	0	0	0	0
8	0	0	2	23	0	0	0	3	0	0	#NULL!	#NULL!	#NULL!	#NULL!	#NULL!	1	1	2	3	4	1	0	1	0	0	0	0	0	0	0	0	0	0	3	1	0	0	0	0	0	0	0	0	0	0	0	0	0	0
8	0	0	2	32	0	1	0	3	0	1	2	0	0	0	0	1	0	3	2	3	0	0	0	0	0	99	0	0	0	0	0	0	0	4	10	1	0	0	0	0	0	0	0	0	0	0	0	0	0
8	0	0	2	35	0	1	0	1	1	0	#NULL!	#NULL!	#NULL!	#NULL!	#NULL!	1	1	2	4	4	0	3	2	1	1	0	0	0	0	0	3	0	0	2	10	99	0	0	0	1	2	0	0	5	5	3	1	1	1
8	0	0	2	28	0	0	0	2	1	0	#NULL!	#NULL!	#NULL!	#NULL!	#NULL!	1	0	3	3	4	1	0	1	1	0	1	0	0	0	0	0	0	0	1	1	0	0	0	0	2	2	0	0	0	0	1	0	0	0
8	0	0	2	24	0	0	0	2	1	1	3	1	1	1	0	1	0	1	3	3	0	0	0	0	0	99	0	0	0	0	0	0	0	1	0	1	1	0	0	0	0	0	0	5	5	1	0	0	0
8	0	0	2	37	1	1	0	1	1	0	#NULL!	#NULL!	#NULL!	#NULL!	#NULL!	1	0	1	4	4	5	0	2	0	0	0	0	0	0	0	0	0	0	3	0	0	1	0	0	0	0	0	0	0	0	0	0	1	0
8	0	0	2	32	0	1	0	2	1	0	#NULL!	#NULL!	#NULL!	#NULL!	#NULL!	1	1	#NULL!	1	#NULL!	3	0	2	0	0	0	0	0	0	0	0	0	0	2	10	1	1	0	1	0	0	0	0	0	0	0	0	1	0
8	0	0	2	28	0	1	0	1	1	0	#NULL!	#NULL!	#NULL!	#NULL!	#NULL!	1	1	3	2	3	9	1	2	0	0	0	0	0	0	0	1	0	0	1	0	0	1	0	0	0	0	0	0	5	5	0	1	0	0
8	0	0	2	24	0	0	0	2	1	0	#NULL!	#NULL!	#NULL!	#NULL!	#NULL!	1	0	1	#NULL!	#NULL!	0	0	0	0	0	99	0	0	0	0	0	0	0	1	1	1	0	0	0	0	0	0	0	0	0	0	0	1	0
8	3	1	2	39	0	0	0	2	0	1	2	0	0	0	0	1	0	3	3	4	0	2	1	1	1	0	0	0	0	0	0	0	0	2	0	0	0	0	0	0	0	0	0	0	0	0	0	0	0
8	3	1	2	36	0	0	0	2	1	0	#NULL!	#NULL!	#NULL!	#NULL!	#NULL!	1	0	2	2	3	0	0	0	0	0	99	0	0	0	0	0	0	0	3	1	1	0	0	0	0	0	0	0	0	0	1	0	0	0
8	3	1	2	37	0	0	0	1	0	1	3	0	0	0	0	1	0	#NULL!	4	#NULL!	0	0	0	0	0	99	0	0	0	0	0	0	0	4	10	99	0	0	0	0	0	0	0	5	5	3	0	0	1
8	0	0	2	31	0	1	0	1	1	0	#NULL!	#NULL!	#NULL!	#NULL!	#NULL!	1	0	3	#NULL!	#NULL!	0	2	1	1	1	0	0	0	0	0	0	0	0	3	1	0	1	0	0	0	0	1	0	0	0	3	0	1	1
8	0	0	2	32	0	1	0	1	1	0	#NULL!	#NULL!	#NULL!	#NULL!	#NULL!	1	0	3	#NULL!	#NULL!	1	0	1	0	0	99	0	0	0	0	0	0	0	1	0	99	0	0	0	0	0	0	0	5	5	3	0	0	0
8	0	0	2	24	0	1	0	2	1	0	#NULL!	#NULL!	#NULL!	#NULL!	#NULL!	1	1	2	4	4	0	1	1	1	1	0	0	0	0	0	0	0	0	1	10	1	1	0	0	0	0	0	0	5	5	3	0	0	0
8	0	0	2	17	0	0	0	2	1	0	#NULL!	#NULL!	#NULL!	#NULL!	#NULL!	1	0	2	#NULL!	#NULL!	0	0	0	0	0	99	0	0	0	0	0	0	0	1	0	1	0	0	0	0	0	0	0	5	5	1	0	1	0
8	0	0	2	31	1	0	0	1	1	1	3	0	1	1	0	1	0	1	4	4	0	0	0	0	0	99	0	0	0	0	0	0	0	1	0	0	0	0	0	0	0	0	0	5	5	1	0	3	0
8	0	0	2	16	1	1	1	1	1	0	#NULL!	#NULL!	#NULL!	#NULL!	#NULL!	0	0	2	#NULL!	#NULL!	0	0	0	0	0	99	0	0	0	0	0	0	0	1	0	0	1	0	0	2	1	1	0	5	5	3	0	0	0
8	0	0	2	39	0	1	0	1	1	1	3	0	1	1	0	1	1	3	2	3	0	3	2	1	1	0	0	0	0	0	0	0	0	3	1	0	0	0	0	0	0	0	0	0	0	1	0	0	0
8	0	0	2	38	0	1	0	1	1	0	#NULL!	#NULL!	#NULL!	#NULL!	#NULL!	1	0	1	#NULL!	#NULL!	0	0	0	0	0	99	0	0	0	0	0	0	0	3	0	0	0	0	0	0	0	0	0	1	1	0	0	0	0
8	0	0	2	22	0	1	0	2	1	1	3	1	1	1	0	1	0	3	1	3	0	0	0	0	0	99	0	0	0	0	0	0	0	1	0	0	1	0	0	0	0	0	0	5	5	3	0	1	1
8	0	0	2	16	1	0	1	1	5	0	#NULL!	#NULL!	#NULL!	#NULL!	#NULL!	1	0	2	#NULL!	#NULL!	0	0	0	1	1	0	0	0	0	0	0	0	0	1	10	99	0	0	0	0	0	0	0	5	5	3	0	1	0
8	0	0	2	17	0	1	0	2	1	0	#NULL!	#NULL!	#NULL!	#NULL!	#NULL!	1	1	#NULL!	2	#NULL!	0	1	1	0	0	0	0	0	0	0	0	0	0	4	10	99	1	0	0	1	1	1	0	5	5	3	1	0	1
8	0	0	2	29	1	1	0	1	1	0	#NULL!	#NULL!	#NULL!	#NULL!	#NULL!	1	0	3	#NULL!	#NULL!	0	1	1	0	0	0	0	0	0	0	0	0	0	1	10	99	0	0	0	0	0	0	0	5	5	3	0	0	0
8	0	0	2	30	0	1	0	2	0	1	3	0	1	0	0	1	0	3	2	4	0	0	0	0	0	99	0	0	0	0	0	0	0	3	0	0	0	0	0	0	0	0	0	5	5	1	0	1	0
8	0	0	2	26	0	1	0	2	1	1	3	1	0	0	0	1	1	3	2	4	0	1	1	0	0	0	0	0	0	0	0	0	0	4	0	0	1	0	0	0	0	0	0	0	0	1	1	0	0
8	0	0	2	33	0	1	0	1	1	0	#NULL!	#NULL!	#NULL!	#NULL!	#NULL!	1	0	#NULL!	3	#NULL!	3	0	2	0	0	0	0	0	0	0	0	0	0	3	1	1	1	0	0	0	0	0	0	5	5	0	0	1	0
8	0	0	2	18	0	1	0	2	1	0	#NULL!	#NULL!	#NULL!	#NULL!	#NULL!	1	0	2	2	3	0	0	0	0	0	99	0	0	0	0	0	0	0	1	0	0	0	0	0	0	0	0	0	0	1	3	0	0	0
8	0	0	2	24	0	0	0	2	1	0	#NULL!	#NULL!	#NULL!	#NULL!	#NULL!	1	0	3	2	3	1	0	1	0	0	0	0	0	0	0	0	0	0	1	0	0	0	0	0	0	0	0	0	0	1	0	0	0	0
8	0	0	2	23	0	1	1	1	1	0	#NULL!	#NULL!	#NULL!	#NULL!	#NULL!	1	1	3	2	3	0	3	2	0	0	0	0	0	0	0	0	0	0	1	0	0	0	0	1	0	0	1	0	1	0	1	0	1	0
8	0	0	2	28	0	1	0	1	1	1	3	0	1	0	0	1	1	1	#NULL!	#NULL!	2	0	1	0	0	0	0	1	0	1	1	0	0	1	0	1	0	0	0	1	2	0	0	5	5	0	1	0	0
8	0	0	2	24	1	1	0	2	1	0	#NULL!	#NULL!	#NULL!	#NULL!	#NULL!	1	0	1	#NULL!	#NULL!	0	0	0	0	0	99	0	0	0	0	0	0	0	1	0	1	0	0	0	0	0	0	0	5	5	1	0	1	0
8	0	0	2	30	0	1	0	2	1	1	3	1	1	1	1	1	0	2	3	4	0	0	0	0	0	99	0	0	0	0	0	0	0	3	0	0	1	0	0	0	0	0	0	0	0	0	0	1	0
8	0	0	2	28	1	0	0	2	1	0	#NULL!	#NULL!	#NULL!	#NULL!	#NULL!	1	0	2	4	4	0	0	0	0	0	99	0	0	0	0	0	0	0	3	1	0	0	0	1	0	0	0	0	0	0	0	0	0	0
8	0	0	2	31	0	1	0	1	1	0	#NULL!	#NULL!	#NULL!	#NULL!	#NULL!	1	0	3	#NULL!	#NULL!	1	0	1	1	1	0	0	0	0	0	0	0	0	1	1	0	0	0	0	0	0	0	0	0	0	1	0	0	0
8	0	0	2	23	0	1	0	2	1	0	#NULL!	#NULL!	#NULL!	#NULL!	#NULL!	1	0	3	#NULL!	#NULL!	0	0	0	0	0	99	0	0	0	0	0	0	0	1	0	0	1	0	0	0	0	0	0	0	0	0	0	0	0
8	0	0	2	28	0	1	0	2	1	0	#NULL!	#NULL!	#NULL!	#NULL!	#NULL!	1	0	3	3	4	1	0	1	0	0	0	0	0	0	0	0	0	0	3	10	0	0	0	0	0	0	0	0	0	0	0	0	1	1
8	0	0	2	39	0	1	0	2	1	1	3	1	0	0	0	1	1	2	2	3	0	2	1	1	0	0	0	1	0	0	1	0	0	4	0	0	1	0	0	0	0	0	0	1	0	0	1	0	1
8	0	0	2	24	0	1	0	2	0	1	3	1	1	1	0	1	0	2	3	4	0	0	0	0	0	99	0	0	0	0	0	0	0	4	10	99	0	0	0	0	0	0	0	5	5	3	0	0	0
8	0	0	2	27	1	1	0	1	1	0	#NULL!	#NULL!	#NULL!	#NULL!	#NULL!	1	0	3	4	4	0	0	0	0	0	99	0	0	0	0	0	0	0	1	0	0	0	1	0	0	0	0	0	0	0	3	0	1	0
8	0	0	2	37	0	0	0	1	1	0	#NULL!	#NULL!	#NULL!	#NULL!	#NULL!	1	1	3	2	3	3	0	2	1	1	0	0	0	0	0	1	0	0	1	0	0	0	0	0	1	1	1	0	0	0	0	0	1	0
8	0	0	2	34	0	0	0	2	0	0	#NULL!	#NULL!	#NULL!	#NULL!	#NULL!	1	1	3	2	4	1	0	1	0	0	0	0	0	0	0	0	0	0	3	0	0	0	1	1	0	0	0	0	5	5	0	1	1	0
8	0	0	2	18	0	1	0	2	1	0	#NULL!	#NULL!	#NULL!	#NULL!	#NULL!	1	0	3	2	4	0	0	0	0	0	99	0	0	0	0	0	0	0	1	0	0	0	0	1	0	0	1	0	0	0	3	0	1	0
8	0	0	2	33	1	0	0	1	5	0	#NULL!	#NULL!	#NULL!	#NULL!	#NULL!	1	0	2	#NULL!	#NULL!	3	0	2	0	0	0	0	0	0	0	0	0	0	1	0	0	0	0	0	0	0	0	0	0	0	0	0	1	0
8	0	0	2	29	0	0	0	2	1	0	#NULL!	#NULL!	#NULL!	#NULL!	#NULL!	1	0	1	#NULL!	#NULL!	0	1	1	0	0	0	0	0	0	0	0	0	0	1	0	0	0	0	0	0	0	0	0	5	5	0	0	0	0
8	0	0	2	32	0	1	0	2	1	1	3	0	1	0	0	1	0	3	2	3	0	0	0	0	0	99	0	0	0	0	0	0	0	3	1	0	1	0	0	0	0	1	0	0	0	0	0	0	0
8	0	0	2	38	0	1	0	1	1	0	#NULL!	#NULL!	#NULL!	#NULL!	#NULL!	1	0	#NULL!	3	#NULL!	1	0	1	0	0	0	0	1	0	0	1	0	0	3	1	0	1	0	1	0	0	0	0	5	5	0	1	0	0
8	0	0	2	28	0	1	0	1	1	0	#NULL!	#NULL!	#NULL!	#NULL!	#NULL!	1	0	#NULL!	#NULL!	#NULL!	1	0	1	0	0	0	0	0	0	0	0	0	0	2	1	1	0	0	0	0	0	0	0	0	0	0	0	0	0
8	0	0	2	22	0	1	0	2	1	0	#NULL!	#NULL!	#NULL!	#NULL!	#NULL!	1	0	1	3	3	0	0	0	0	0	99	0	0	0	0	0	0	0	3	1	0	0	0	0	0	0	0	0	0	1	0	0	1	0
8	0	0	2	25	0	1	0	2	1	0	#NULL!	#NULL!	#NULL!	#NULL!	#NULL!	1	0	3	2	4	0	0	0	0	0	99	0	0	0	0	0	0	0	2	0	0	0	0	0	0	0	0	0	5	5	1	0	0	1
8	0	0	2	24	0	1	0	2	1	0	#NULL!	#NULL!	#NULL!	#NULL!	#NULL!	1	1	2	1	2	0	1	1	1	1	0	0	0	1	1	1	0	0	3	0	1	1	0	1	0	0	0	0	5	5	0	1	1	0
8	0	0	2	27	0	1	0	2	0	1	3	0	0	1	0	1	0	2	2	3	1	0	1	1	1	0	0	0	0	0	0	0	0	3	1	0	0	0	0	0	0	0	0	0	1	0	0	1	0
8	0	0	2	32	0	0	0	2	1	1	3	0	0	1	0	1	0	3	3	4	0	0	0	0	0	99	0	0	0	0	0	0	0	3	0	1	0	0	0	0	0	0	0	0	0	0	0	0	0
8	0	0	2	21	0	1	0	1	1	0	#NULL!	#NULL!	#NULL!	#NULL!	#NULL!	1	1	#NULL!	#NULL!	#NULL!	0	2	1	0	0	0	0	0	0	0	0	0	0	1	1	1	1	0	0	1	1	0	0	5	5	3	0	0	0
8	0	0	2	21	0	1	0	1	1	0	#NULL!	#NULL!	#NULL!	#NULL!	#NULL!	1	0	3	2	3	0	0	0	0	0	99	0	0	0	0	0	0	0	1	1	0	0	0	0	0	0	0	0	0	0	0	0	0	0
8	0	0	2	18	0	0	1	1	5	0	#NULL!	#NULL!	#NULL!	#NULL!	#NULL!	1	0	#NULL!	#NULL!	#NULL!	0	0	0	1	1	99	0	0	0	0	0	0	0	2	10	99	1	0	0	0	0	1	0	5	5	3	0	1	1
8	0	0	2	31	0	1	0	2	5	0	#NULL!	#NULL!	#NULL!	#NULL!	#NULL!	1	0	1	4	4	1	0	1	0	0	0	0	0	0	0	0	0	0	1	0	0	0	0	0	0	0	0	0	0	0	0	0	0	0
8	3	1	2	15	1	1	0	99	5	0	#NULL!	#NULL!	#NULL!	#NULL!	#NULL!	1	0	3	1	2	0	0	0	0	0	99	0	0	0	0	0	0	0	1	1	0	0	0	0	0	0	0	0	5	5	0	1	1	0
8	3	1	2	33	1	0	0	1	1	0	#NULL!	#NULL!	#NULL!	#NULL!	#NULL!	1	0	3	4	4	0	1	1	0	0	0	0	0	0	0	0	0	0	1	10	99	0	0	0	0	0	0	0	5	5	3	1	1	1
8	3	1	2	24	0	0	0	2	1	0	#NULL!	#NULL!	#NULL!	#NULL!	#NULL!	1	0	2	2	3	0	0	0	0	0	99	0	0	0	0	0	0	0	1	0	0	0	0	0	0	0	0	0	5	5	0	0	1	0
8	3	1	2	35	1	0	0	2	0	1	2	0	0	0	0	1	0	2	2	3	0	1	1	1	0	1	0	1	0	0	1	0	0	4	0	0	0	0	1	0	0	0	0	0	0	1	0	0	0
8	3	1	2	22	0	1	1	2	1	0	#NULL!	#NULL!	#NULL!	#NULL!	#NULL!	1	0	2	2	3	0	0	0	0	0	99	0	0	0	0	0	0	0	3	10	0	1	0	0	0	0	0	0	5	5	0	0	0	0
8	3	1	2	38	0	0	0	2	0	0	#NULL!	#NULL!	#NULL!	#NULL!	#NULL!	1	0	3	2	4	0	1	1	0	0	0	0	0	0	0	0	0	0	1	1	0	0	0	0	0	0	0	0	5	5	0	0	0	0
8	3	1	2	21	1	0	0	2	1	0	#NULL!	#NULL!	#NULL!	#NULL!	#NULL!	1	0	3	2	3	0	0	0	0	0	99	0	0	0	0	0	0	0	1	0	0	0	0	1	0	0	0	0	0	1	0	0	0	0
8	3	1	2	36	0	1	0	2	0	0	#NULL!	#NULL!	#NULL!	#NULL!	#NULL!	1	0	2	2	2	2	0	1	0	0	0	0	1	1	0	0	0	0	1	0	0	1	0	1	0	0	1	0	5	5	0	0	1	1
8	3	1	2	22	1	1	1	2	1	0	#NULL!	#NULL!	#NULL!	#NULL!	#NULL!	1	1	#NULL!	3	#NULL!	2	0	1	0	0	0	0	0	0	0	0	0	0	3	10	99	1	0	0	0	0	0	0	5	5	1	0	1	0
8	3	1	2	23	0	1	0	2	1	0	#NULL!	#NULL!	#NULL!	#NULL!	#NULL!	1	0	#NULL!	2	#NULL!	0	0	0	0	0	99	0	0	0	0	0	0	0	1	10	99	0	0	0	0	0	0	0	5	5	3	0	0	0
8	3	1	2	35	3	1	1	1	1	1	3	0	0	0	0	1	0	#NULL!	4	#NULL!	3	0	2	0	0	0	0	1	0	1	1	0	0	1	10	1	0	1	1	0	0	0	0	5	5	3	1	0	0
8	0	0	2	21	0	0	0	2	1	0	#NULL!	#NULL!	#NULL!	#NULL!	#NULL!	1	0	3	2	3	0	0	0	1	1	99	0	0	0	0	0	0	0	4	1	1	0	0	0	0	0	0	0	5	5	0	1	1	0
8	3	1	2	20	0	1	0	2	1	0	#NULL!	#NULL!	#NULL!	#NULL!	#NULL!	1	1	3	4	4	0	1	1	0	0	0	0	0	0	0	0	0	0	2	1	1	1	0	0	0	0	0	0	5	5	3	0	1	0
8	3	1	2	30	0	1	1	2	0	0	#NULL!	#NULL!	#NULL!	#NULL!	#NULL!	1	0	#NULL!	#NULL!	#NULL!	0	1	1	0	0	0	0	0	0	0	1	0	0	1	1	1	0	0	0	0	0	0	0	0	0	0	0	0	0
8	3	1	2	28	0	1	0	2	0	1	3	0	0	0	0	0	0	3	3	4	1	0	1	0	0	0	0	0	0	0	0	0	0	1	0	1	0	0	0	0	0	0	0	0	0	0	0	0	1
8	3	1	2	29	0	0	0	2	0	1	3	1	1	1	0	1	0	3	2	4	0	0	0	0	0	99	0	0	0	0	0	0	0	3	1	1	1	0	0	0	0	0	0	1	1	0	0	0	0
8	3	1	2	29	0	1	0	2	1	0	#NULL!	#NULL!	#NULL!	#NULL!	#NULL!	1	0	2	2	3	0	0	0	0	0	99	0	0	0	0	0	0	0	1	1	1	0	0	0	0	0	4	0	0	0	3	0	0	0
8	3	1	2	35	0	1	0	2	1	0	#NULL!	#NULL!	#NULL!	#NULL!	#NULL!	1	1	2	3	4	0	2	1	0	0	0	0	0	0	0	0	0	0	3	1	0	1	0	0	0	0	0	0	5	5	0	0	0	0
8	3	1	2	26	0	0	0	2	1	0	#NULL!	#NULL!	#NULL!	#NULL!	#NULL!	1	0	3	3	4	1	0	1	0	0	0	0	0	0	0	0	0	0	1	0	0	1	0	0	0	0	0	0	0	0	1	0	0	0
8	3	1	2	34	0	1	0	1	1	1	3	1	1	1	0	1	0	2	2	3	0	3	2	0	0	0	0	0	0	0	0	0	0	3	0	1	1	0	0	0	0	0	0	0	0	1	0	0	0
8	3	1	2	37	0	1	0	2	1	0	#NULL!	#NULL!	#NULL!	#NULL!	#NULL!	1	0	1	3	4	1	0	1	1	1	0	0	0	0	0	0	0	0	3	10	0	1	0	1	0	0	0	0	0	0	0	0	0	1
8	3	1	2	33	0	1	0	2	1	1	2	0	0	0	0	1	0	2	3	4	0	0	0	0	0	99	0	0	0	0	0	0	0	2	0	1	0	0	0	0	0	0	0	5	5	0	0	3	0
8	3	1	2	22	1	1	1	1	1	0	#NULL!	#NULL!	#NULL!	#NULL!	#NULL!	1	0	#NULL!	#NULL!	#NULL!	0	0	0	0	0	99	0	0	0	0	0	0	0	1	0	1	0	0	0	0	0	0	0	5	5	3	0	1	0
8	3	1	2	32	1	1	0	1	1	0	#NULL!	#NULL!	#NULL!	#NULL!	#NULL!	1	0	1	4	4	2	1	2	0	0	0	0	0	0	0	0	0	0	1	0	1	0	0	0	0	0	0	0	5	5	0	1	1	1
8	3	1	2	31	0	1	1	1	1	0	#NULL!	#NULL!	#NULL!	#NULL!	#NULL!	1	1	2	1	2	6	1	2	0	0	0	0	1	1	0	1	0	0	1	1	1	1	0	0	2	2	0	0	5	5	0	1	1	0
8	3	1	2	22	0	0	0	2	1	0	#NULL!	#NULL!	#NULL!	#NULL!	#NULL!	1	0	3	3	4	0	0	0	0	0	99	0	0	0	0	0	0	0	4	0	1	0	0	0	0	0	0	0	5	5	1	0	0	1
8	3	1	2	39	1	1	0	1	1	0	#NULL!	#NULL!	#NULL!	#NULL!	#NULL!	1	0	#NULL!	#NULL!	#NULL!	4	0	2	0	0	0	0	0	0	0	0	0	0	2	1	1	0	0	0	0	0	0	0	5	5	3	0	1	0
8	3	1	2	21	0	1	0	2	1	0	#NULL!	#NULL!	#NULL!	#NULL!	#NULL!	1	0	1	2	2	0	0	0	0	0	99	0	0	0	0	0	0	0	1	0	0	0	0	0	0	0	0	0	0	1	0	0	1	0
8	3	1	2	23	0	1	0	2	1	0	#NULL!	#NULL!	#NULL!	#NULL!	#NULL!	1	0	3	2	3	0	0	0	0	0	99	0	0	0	0	0	0	0	3	0	0	0	0	0	0	0	0	0	5	5	0	0	1	0
8	3	1	2	33	0	0	0	2	0	0	#NULL!	#NULL!	#NULL!	#NULL!	#NULL!	1	0	2	4	4	0	2	1	0	0	0	0	0	0	0	0	0	0	3	0	1	0	0	1	0	0	0	0	5	5	0	0	0	1
8	3	1	2	35	0	0	0	2	1	1	2	0	0	0	0	1	0	1	3	4	1	0	1	0	0	0	0	1	1	0	1	0	0	1	0	1	0	0	0	0	0	0	0	5	5	0	1	0	0
8	3	1	2	24	0	1	1	1	1	0	#NULL!	#NULL!	#NULL!	#NULL!	#NULL!	1	1	3	3	4	0	2	1	0	0	0	0	0	0	0	0	0	0	3	1	1	0	0	0	0	0	0	0	5	5	0	0	1	1
8	3	1	2	33	0	1	0	1	1	0	#NULL!	#NULL!	#NULL!	#NULL!	#NULL!	1	0	3	2	3	3	0	2	0	0	0	0	0	0	0	0	0	0	1	0	1	0	0	0	1	1	0	0	0	0	0	0	1	0
8	3	1	2	17	0	1	0	1	1	0	#NULL!	#NULL!	#NULL!	#NULL!	#NULL!	1	0	#NULL!	#NULL!	#NULL!	0	0	0	0	0	99	0	0	0	0	0	0	0	1	10	99	0	0	0	0	0	0	0	5	5	3	0	0	0
8	3	1	2	15	0	1	0	1	5	0	#NULL!	#NULL!	#NULL!	#NULL!	#NULL!	1	0	#NULL!	#NULL!	2	0	0	0	0	0	99	0	0	0	0	0	0	0	1	1	1	0	0	0	0	0	0	0	0	0	0	0	1	0
8	3	1	2	27	0	0	0	2	0	0	#NULL!	#NULL!	#NULL!	#NULL!	#NULL!	1	0	2	3	4	0	0	0	0	0	99	0	0	0	0	0	0	0	4	0	0	0	0	0	0	0	1	0	0	1	0	0	0	0
8	3	1	2	15	1	0	0	1	1	0	#NULL!	#NULL!	#NULL!	#NULL!	#NULL!	1	0	2	2	2	0	0	0	0	0	99	0	0	0	0	0	0	0	3	0	0	0	0	0	0	0	0	0	0	1	0	1	1	0
8	3	1	2	22	0	1	0	1	1	0	#NULL!	#NULL!	#NULL!	#NULL!	#NULL!	1	0	2	2	2	0	1	1	0	0	0	0	1	0	0	1	0	0	1	0	1	0	0	0	0	0	0	0	0	0	3	0	3	0
8	3	1	2	31	0	1	0	1	1	0	#NULL!	#NULL!	#NULL!	#NULL!	#NULL!	1	0	3	3	4	3	0	2	0	0	1	0	0	0	0	1	0	0	3	1	1	0	1	1	0	0	0	0	5	5	0	1	0	0
8	3	1	2	31	0	1	0	2	1	1	3	0	0	0	0	1	0	1	2	2	0	0	0	0	0	99	0	0	0	0	0	0	0	1	0	1	0	0	0	0	0	0	0	0	0	1	0	1	1
8	3	1	2	41	0	1	0	1	1	1	3	0	1	0	1	1	0	#NULL!	3	#NULL!	4	0	2	0	0	0	0	0	0	0	0	0	1	9	#NULL!	#NULL!	0	0	0	2	2	0	0	5	5	3	0	0	0
8	3	1	2	36	1	1	0	2	1	0	#NULL!	#NULL!	#NULL!	#NULL!	#NULL!	1	1	1	4	4	2	0	1	1	0	0	0	0	0	0	0	0	0	2	1	0	0	0	0	0	0	0	0	5	5	1	1	0	1
8	3	1	2	37	1	1	0	1	1	0	#NULL!	#NULL!	#NULL!	#NULL!	#NULL!	1	0	#NULL!	#NULL!	4	2	0	1	0	0	0	0	0	0	0	0	0	0	1	1	1	0	1	0	0	0	0	0	5	5	3	0	0	0
8	3	1	2	24	0	1	0	2	1	0	#NULL!	#NULL!	#NULL!	#NULL!	#NULL!	1	0	1	3	3	0	0	0	0	0	99	0	0	0	0	0	0	0	1	0	1	0	0	0	0	0	0	0	5	5	1	0	0	0
8	3	1	2	29	0	1	0	1	1	0	#NULL!	#NULL!	#NULL!	#NULL!	#NULL!	1	0	1	#NULL!	#NULL!	0	0	0	0	0	99	0	0	0	0	0	0	0	1	0	0	0	0	0	0	0	0	0	1	1	0	0	0	0
8	3	1	2	29	0	1	0	2	0	1	2	0	1	0	0	1	0	1	4	4	2	0	1	0	0	0	1	1	1	0	1	1	0	3	1	1	0	0	1	0	0	0	0	0	0	0	1	3	0
8	3	1	2	30	0	1	0	2	0	0	#NULL!	#NULL!	#NULL!	#NULL!	#NULL!	1	0	3	2	4	0	0	0	1	0	0	0	0	0	0	0	0	0	2	0	0	0	0	1	0	0	0	0	0	0	1	0	1	1
8	3	1	2	16	0	0	1	1	1	0	#NULL!	#NULL!	#NULL!	#NULL!	#NULL!	1	0	#NULL!	#NULL!	#NULL!	0	0	0	0	0	99	0	0	0	0	0	0	0	1	1	1	0	0	0	0	0	0	0	5	5	3	0	3	0
8	3	1	2	36	1	0	0	1	1	0	#NULL!	#NULL!	#NULL!	#NULL!	#NULL!	1	0	#NULL!	#NULL!	#NULL!	4	0	2	0	0	0	0	0	0	0	1	1	0	2	10	0	1	1	0	0	0	0	0	0	1	1	0	1	1
8	3	1	2	25	0	1	0	1	1	0	#NULL!	#NULL!	#NULL!	#NULL!	#NULL!	1	0	3	2	3	0	0	0	0	0	99	0	0	0	0	0	0	0	3	0	1	0	0	0	0	0	0	0	0	1	1	0	0	0
8	3	1	2	23	0	1	0	2	1	0	#NULL!	#NULL!	#NULL!	#NULL!	#NULL!	1	0	#NULL!	#NULL!	#NULL!	0	0	0	0	0	99	0	0	0	0	0	0	0	4	0	1	0	0	0	0	0	0	0	5	5	3	0	0	1
8	3	1	2	28	0	1	0	2	0	0	#NULL!	#NULL!	#NULL!	#NULL!	#NULL!	1	0	3	4	4	0	0	0	0	0	99	0	0	0	0	0	0	0	2	1	0	0	0	0	0	0	0	0	1	0	0	0	1	0
8	3	1	2	27	0	1	0	2	0	1	3	1	1	0	0	1	0	2	2	3	0	0	0	0	0	99	0	0	0	0	0	0	0	1	0	1	1	0	0	0	0	0	0	5	5	1	0	1	0
8	3	1	2	33	0	1	0	3	1	1	3	0	0	0	0	1	0	2	2	3	0	0	0	0	0	99	0	0	0	0	0	0	0	1	0	0	1	0	0	0	0	0	0	5	5	0	0	1	0
8	3	1	2	24	0	1	0	2	0	0	#NULL!	#NULL!	#NULL!	#NULL!	#NULL!	0	0	3	2	4	0	0	0	0	0	99	0	0	0	0	0	0	0	4	1	1	0	0	0	0	0	0	0	5	5	0	0	0	0
8	3	1	2	35	0	1	1	1	1	0	#NULL!	#NULL!	#NULL!	#NULL!	#NULL!	1	1	#NULL!	3	#NULL!	4	0	2	0	0	0	0	0	0	0	0	0	0	1	10	99	1	0	0	0	0	0	0	5	5	3	1	1	0
8	3	1	2	29	0	1	0	1	1	0	#NULL!	#NULL!	#NULL!	#NULL!	#NULL!	1	0	1	2	2	0	0	0	0	0	99	0	0	0	0	0	0	0	3	10	1	0	0	0	0	0	0	0	5	5	0	0	0	1
8	3	1	2	39	0	1	1	2	1	1	3	1	1	1	1	1	0	3	4	4	0	1	1	0	0	0	0	0	0	0	0	0	0	1	1	1	0	1	0	0	0	1	0	5	5	0	1	3	0
8	3	1	2	23	0	0	0	2	1	1	3	0	1	99	0	1	1	#NULL!	2	#NULL!	0	1	1	0	0	99	0	0	0	0	0	0	0	1	10	99	0	0	0	0	0	0	0	5	5	3	0	0	0
8	3	1	2	37	0	0	0	1	1	0	#NULL!	#NULL!	#NULL!	#NULL!	#NULL!	1	0	#NULL!	#NULL!	4	0	0	0	0	0	99	0	0	0	0	0	0	0	1	10	0	0	0	1	0	0	0	0	0	0	0	0	0	1
8	3	1	2	26	0	1	0	2	1	1	2	1	1	1	0	1	1	#NULL!	#NULL!	4	0	2	1	0	0	0	0	1	0	0	1	0	0	3	10	99	0	0	0	0	0	0	0	0	0	0	0	0	0
8	3	1	2	38	0	1	0	1	1	0	#NULL!	#NULL!	#NULL!	#NULL!	#NULL!	1	1	#NULL!	#NULL!	#NULL!	5	0	2	1	1	0	0	0	0	0	0	0	0	3	1	1	0	0	0	0	0	0	0	5	5	0	1	0	0
8	3	1	2	21	1	1	0	1	5	0	#NULL!	#NULL!	#NULL!	#NULL!	#NULL!	1	1	#NULL!	#NULL!	#NULL!	1	0	1	0	0	0	0	0	0	0	1	0	0	1	1	1	1	1	1	0	0	0	0	0	1	1	0	0	0
8	3	1	2	24	0	0	0	2	1	0	#NULL!	#NULL!	#NULL!	#NULL!	#NULL!	1	0	2	4	4	1	0	1	1	1	0	1	0	0	0	0	0	0	1	1	0	0	0	0	0	0	0	0	5	5	3	0	0	0
8	3	1	2	15	0	0	0	1	1	0	#NULL!	#NULL!	#NULL!	#NULL!	#NULL!	1	0	3	1	2	0	0	0	1	0	1	0	0	0	0	0	0	0	1	0	1	0	0	0	1	2	0	0	5	5	0	0	0	0
8	3	1	2	30	0	0	0	1	1	0	#NULL!	#NULL!	#NULL!	#NULL!	#NULL!	1	0	1	4	4	0	3	2	1	1	0	0	1	0	0	1	0	0	3	1	1	1	0	0	0	0	0	0	5	5	0	1	1	0
8	3	1	2	25	0	1	0	2	1	0	#NULL!	#NULL!	#NULL!	#NULL!	#NULL!	1	0	3	2	3	0	0	0	0	0	99	0	0	0	0	0	0	0	4	0	0	0	0	0	0	0	0	0	0	1	1	0	0	0
8	3	1	2	22	0	0	0	1	1	0	#NULL!	#NULL!	#NULL!	#NULL!	#NULL!	1	0	3	1	2	0	0	0	0	0	99	0	0	0	0	0	0	0	1	10	99	1	0	0	0	0	0	0	5	5	3	1	0	1
8	3	1	2	40	0	1	0	2	1	1	3	0	1	99	1	1	0	#NULL!	2	#NULL!	0	0	0	1	0	0	0	0	0	0	0	0	0	3	1	0	0	0	0	0	0	0	0	5	5	3	0	0	0
8	3	1	2	29	0	1	0	2	0	1	3	1	1	0	0	1	0	1	3	3	0	1	1	1	1	0	0	0	0	0	0	0	0	1	0	0	1	0	0	0	0	1	0	5	5	0	0	1	0
8	3	1	2	37	0	1	0	1	1	0	#NULL!	#NULL!	#NULL!	#NULL!	#NULL!	1	0	#NULL!	2	#NULL!	1	1	1	0	0	0	0	0	0	0	0	0	0	3	10	99	1	0	0	0	0	0	0	5	5	3	1	0	0
8	3	1	2	28	0	1	0	2	0	1	1	0	0	0	0	0	0	2	3	4	0	0	0	1	1	0	0	0	0	0	0	0	0	3	0	99	0	0	1	0	0	0	0	0	1	0	0	0	0
8	3	1	2	27	0	1	0	2	1	0	#NULL!	#NULL!	#NULL!	#NULL!	#NULL!	1	0	#NULL!	3	#NULL!	0	0	0	0	0	99	0	0	0	0	0	0	0	2	1	1	0	0	0	0	0	0	0	5	5	3	1	3	0
8	3	1	2	28	0	1	0	2	0	1	3	1	1	0	0	1	0	2	2	3	0	0	0	0	0	99	0	0	0	0	0	0	0	3	0	1	1	1	1	0	0	0	0	5	5	0	1	0	0
8	3	1	2	33	0	1	0	1	1	0	#NULL!	#NULL!	#NULL!	#NULL!	#NULL!	1	0	3	1	2	2	0	1	1	1	0	0	0	0	0	0	0	0	2	1	1	0	0	0	0	0	0	0	5	5	1	0	1	0
8	3	1	2	19	0	0	0	2	1	0	#NULL!	#NULL!	#NULL!	#NULL!	#NULL!	1	0	3	2	3	0	0	0	0	0	99	0	0	0	0	0	0	0	3	1	1	0	0	0	0	0	0	0	5	5	0	1	1	0
8	3	1	2	31	0	1	0	1	1	0	#NULL!	#NULL!	#NULL!	#NULL!	#NULL!	1	0	2	2	3	1	0	1	1	0	0	0	1	0	0	1	0	0	2	1	0	0	0	0	0	0	0	0	0	0	0	0	0	0
8	3	1	2	32	0	1	0	2	0	1	2	1	1	0	0	1	0	1	3	3	0	1	1	0	0	0	0	0	0	0	0	0	0	4	0	0	1	0	0	0	0	0	0	5	5	0	0	0	0
8	3	1	2	41	0	1	0	1	1	0	#NULL!	#NULL!	#NULL!	#NULL!	#NULL!	1	0	1	2	3	3	0	2	0	0	0	0	0	0	0	0	0	0	1	0	0	1	0	0	0	0	0	0	0	0	0	0	1	0
8	3	1	2	25	0	0	0	2	1	0	#NULL!	#NULL!	#NULL!	#NULL!	#NULL!	1	1	#NULL!	#NULL!	#NULL!	2	0	1	0	0	0	0	0	0	0	0	0	0	3	0	1	1	0	1	0	0	0	0	5	5	3	0	0	0
8	3	1	2	33	0	1	0	2	0	1	3	0	0	1	0	1	1	1	1	2	0	1	1	0	0	0	0	1	0	0	1	0	0	4	0	1	0	0	0	0	0	0	0	5	5	0	0	0	0
8	3	1	2	28	0	1	0	2	1	0	#NULL!	#NULL!	#NULL!	#NULL!	#NULL!	1	0	#NULL!	2	#NULL!	1	0	1	1	1	0	0	0	0	0	0	0	0	1	1	1	0	0	0	1	1	0	0	5	5	3	1	1	1
8	3	1	2	17	0	1	0	2	1	0	#NULL!	#NULL!	#NULL!	#NULL!	#NULL!	1	0	3	2	4	0	0	0	0	0	99	0	0	0	0	0	0	0	1	10	99	1	1	1	0	0	0	0	5	5	3	1	3	0
8	3	1	2	15	0	1	0	1	1	0	#NULL!	#NULL!	#NULL!	#NULL!	#NULL!	1	0	#NULL!	2	#NULL!	0	0	0	0	0	99	0	0	0	0	0	0	0	1	1	1	0	0	1	0	0	0	0	5	5	1	0	0	0
8	3	1	2	32	0	1	0	1	1	0	#NULL!	#NULL!	#NULL!	#NULL!	#NULL!	1	0	#NULL!	#NULL!	2	1	1	1	0	0	0	0	1	0	0	1	0	0	1	1	1	0	0	0	0	0	0	0	5	5	3	0	0	0
8	3	1	2	26	0	1	0	1	0	0	#NULL!	#NULL!	#NULL!	#NULL!	#NULL!	1	1	3	2	3	2	0	1	1	1	0	0	0	0	0	0	0	0	1	10	1	1	0	0	1	2	1	1	5	5	0	1	1	0
8	3	1	2	28	1	1	0	1	1	0	#NULL!	#NULL!	#NULL!	#NULL!	#NULL!	1	1	#NULL!	#NULL!	4	5	0	2	0	0	0	0	0	0	0	0	0	0	3	10	99	0	0	0	0	0	0	0	5	5	3	0	1	0
8	3	1	2	27	0	1	0	2	1	1	3	1	1	0	0	1	1	#NULL!	#NULL!	3	1	1	1	0	0	0	0	0	0	0	0	0	0	1	0	1	1	0	0	0	0	0	0	5	5	0	0	1	0
8	3	1	2	15	0	1	1	2	1	0	#NULL!	#NULL!	#NULL!	#NULL!	#NULL!	1	0	#NULL!	#NULL!	#NULL!	0	0	0	0	0	99	0	0	0	0	0	0	0	2	0	0	0	0	1	0	0	0	0	5	5	3	0	0	0
8	3	1	2	34	0	0	1	1	1	1	1	0	1	1	0	1	0	1	2	3	1	1	1	0	0	0	0	1	1	1	1	0	0	3	1	1	0	1	1	0	0	0	0	5	5	0	0	0	0
8	3	1	2	28	0	1	0	2	0	1	3	0	0	0	0	1	0	2	2	3	0	0	0	0	0	99	0	0	0	0	0	0	0	1	0	0	0	0	0	0	0	0	0	5	5	0	1	0	0
8	3	1	2	34	0	1	0	1	1	0	#NULL!	#NULL!	#NULL!	#NULL!	#NULL!	1	0	2	3	3	0	2	1	1	1	0	0	1	0	0	1	0	0	3	0	0	1	0	0	0	0	1	0	5	5	1	0	1	0
8	3	1	2	38	0	0	1	1	1	0	#NULL!	#NULL!	#NULL!	#NULL!	#NULL!	1	0	#NULL!	#NULL!	3	2	0	1	1	0	1	0	0	0	0	1	0	0	3	1	1	0	1	0	1	2	1	0	5	5	1	0	3	1
8	3	1	2	36	0	1	0	2	1	0	#NULL!	#NULL!	#NULL!	#NULL!	#NULL!	1	0	3	3	4	0	0	0	0	0	99	0	0	0	0	0	0	0	3	10	99	0	0	0	0	0	0	0	5	5	3	0	0	0
8	3	1	2	26	1	1	0	1	1	1	3	1	0	0	0	1	1	3	2	4	1	0	1	0	0	0	0	0	0	0	0	0	0	1	0	0	1	0	0	0	0	0	0	5	5	0	1	0	1
8	3	1	2	23	0	1	0	1	0	1	3	0	1	0	0	0	0	3	1	2	0	0	0	0	0	99	0	0	0	0	0	0	0	4	0	0	0	0	0	0	0	1	0	5	5	0	0	0	0
8	3	1	2	22	0	1	0	2	1	0	#NULL!	#NULL!	#NULL!	#NULL!	#NULL!	1	1	#NULL!	2	#NULL!	0	1	1	1	1	1	0	0	0	0	0	0	0	1	0	1	0	0	0	0	0	0	0	5	5	1	1	3	0
8	3	1	2	25	0	0	0	2	1	0	#NULL!	#NULL!	#NULL!	#NULL!	#NULL!	1	0	1	4	4	0	0	0	0	0	99	0	0	0	0	0	0	0	2	0	0	0	1	0	0	0	0	0	5	5	0	0	0	0
8	3	1	2	36	0	1	0	2	1	0	#NULL!	#NULL!	#NULL!	#NULL!	#NULL!	1	1	#NULL!	#NULL!	#NULL!	1	0	1	0	0	0	0	0	0	0	0	0	0	1	1	0	0	0	0	0	0	0	0	5	5	0	0	0	0
8	3	1	2	31	0	1	0	2	1	0	#NULL!	#NULL!	#NULL!	#NULL!	#NULL!	1	0	1	4	4	0	2	1	0	0	0	0	1	0	0	0	0	0	1	1	1	0	0	0	0	0	0	0	5	5	1	1	1	0
8	3	1	2	21	0	1	0	2	1	0	#NULL!	#NULL!	#NULL!	#NULL!	#NULL!	1	0	#NULL!	#NULL!	#NULL!	1	0	1	1	0	1	0	1	0	0	1	0	0	3	1	1	0	0	0	0	0	0	0	5	5	0	0	1	0
8	3	1	2	27	0	1	0	2	1	0	#NULL!	#NULL!	#NULL!	#NULL!	#NULL!	1	0	1	2	3	0	0	0	1	1	0	0	0	0	0	0	0	0	1	0	1	1	0	1	0	0	0	0	5	5	3	0	1	1
8	3	1	2	35	0	1	0	2	1	1	2	1	1	1	0	1	0	#NULL!	#NULL!	#NULL!	0	1	1	0	0	0	0	1	0	0	0	0	0	2	10	99	1	0	0	0	0	1	0	5	5	3	0	3	0
8	3	1	2	22	0	0	0	1	0	1	2	1	0	0	0	1	0	#NULL!	#NULL!	#NULL!	0	0	0	0	0	99	0	0	0	0	0	0	0	1	1	1	1	0	0	0	0	0	0	0	0	0	1	1	0
8	3	1	2	27	0	1	1	2	1	1	3	0	0	0	0	1	0	3	4	4	1	0	1	0	0	0	0	0	0	0	0	0	0	1	1	1	0	0	0	0	0	1	0	0	0	0	0	0	0
9	3	1	2	24	0	1	0	1	1	0	#NULL!	#NULL!	#NULL!	#NULL!	#NULL!	1	0	1	2	2	1	0	1	1	0	0	0	0	0	0	0	0	0	3	0	1	0	0	1	0	0	1	0	0	1	3	0	1	0
9	0	0	2	21	0	1	0	2	1	0	#NULL!	#NULL!	#NULL!	#NULL!	#NULL!	1	1	#NULL!	#NULL!	#NULL!	0	1	1	0	0	0	0	0	0	0	0	0	0	1	0	0	1	0	0	0	0	0	0	5	5	1	0	1	0
9	0	0	2	22	0	1	1	1	0	0	#NULL!	#NULL!	#NULL!	#NULL!	#NULL!	1	0	3	3	4	1	0	1	0	0	0	0	0	0	0	0	0	0	1	1	0	0	0	0	0	0	0	0	0	0	0	0	1	0
9	3	1	2	27	0	1	0	2	1	0	#NULL!	#NULL!	#NULL!	#NULL!	#NULL!	1	1	3	2	3	0	2	1	0	0	0	0	1	0	0	1	0	0	2	0	0	1	0	0	0	0	0	0	0	0	0	0	0	0
9	0	0	2	20	0	0	0	2	1	0	#NULL!	#NULL!	#NULL!	#NULL!	#NULL!	1	0	2	2	2	0	0	0	0	0	99	0	0	0	0	0	0	0	1	1	1	0	0	0	0	0	0	0	0	0	0	0	1	0
9	0	0	2	28	1	1	0	2	1	0	#NULL!	#NULL!	#NULL!	#NULL!	#NULL!	1	0	2	2	3	0	0	0	0	0	99	0	0	0	0	0	0	0	1	1	0	0	0	0	0	0	0	0	0	0	0	0	1	1
9	0	0	2	26	1	1	0	2	1	0	#NULL!	#NULL!	#NULL!	#NULL!	#NULL!	1	1	3	2	3	0	1	1	0	0	0	0	0	0	0	0	0	0	1	0	0	0	0	1	0	0	0	0	5	5	0	0	0	0
9	0	0	2	18	0	1	0	1	1	0	#NULL!	#NULL!	#NULL!	#NULL!	#NULL!	1	0	3	2	3	0	0	0	0	0	99	0	0	0	0	0	0	0	1	0	0	1	0	0	0	0	0	0	5	5	1	0	0	0
9	3	1	2	36	0	0	0	2	0	1	3	1	1	0	0	1	0	3	#NULL!	#NULL!	0	1	1	0	0	0	0	0	0	0	0	0	0	3	0	0	0	0	0	0	0	0	0	1	0	0	0	0	0
9	0	0	2	27	1	1	0	1	1	1	3	0	1	1	0	1	0	2	3	3	0	0	0	0	0	99	0	0	0	0	0	0	0	1	0	0	0	0	1	0	0	0	0	0	0	1	0	0	0
9	0	0	2	25	0	1	0	1	1	0	#NULL!	#NULL!	#NULL!	#NULL!	#NULL!	1	0	3	3	4	0	1	1	0	0	0	0	1	0	0	1	0	0	3	0	0	0	0	1	0	0	1	0	5	5	0	0	1	1
9	0	0	2	30	0	1	1	2	1	0	#NULL!	#NULL!	#NULL!	#NULL!	#NULL!	1	0	2	4	4	0	1	1	0	0	0	0	0	0	0	0	0	0	1	1	1	0	0	0	0	0	0	0	0	0	1	0	1	0
9	0	0	2	25	0	1	0	2	1	0	#NULL!	#NULL!	#NULL!	#NULL!	#NULL!	1	0	2	#NULL!	#NULL!	1	0	1	1	1	0	0	0	0	0	0	0	0	3	0	0	1	0	0	0	0	0	0	1	0	0	0	1	0
9	0	0	2	30	0	1	0	1	1	0	#NULL!	#NULL!	#NULL!	#NULL!	#NULL!	1	1	1	4	4	1	1	1	1	1	1	0	0	0	0	1	0	0	3	0	1	1	1	1	0	0	0	0	5	5	1	0	1	0
9	0	0	2	16	1	1	0	2	1	0	#NULL!	#NULL!	#NULL!	#NULL!	#NULL!	1	0	3	3	4	0	0	0	0	0	99	0	0	0	0	0	0	0	1	1	0	0	0	0	0	0	0	0	5	5	0	0	0	0
9	0	0	2	34	0	0	0	3	1	0	#NULL!	#NULL!	#NULL!	#NULL!	#NULL!	1	0	#NULL!	2	#NULL!	0	0	0	1	0	0	0	0	0	0	0	0	0	1	0	0	0	0	0	0	0	0	0	0	0	0	0	0	1
9	0	0	2	28	0	1	0	2	0	1	2	1	1	0	0	1	0	3	2	4	0	0	0	0	0	99	0	0	0	0	0	0	0	1	0	0	0	0	0	0	0	0	0	0	0	0	1	1	0
9	3	1	2	34	1	0	0	1	1	1	2	0	1	0	0	1	0	2	2	3	1	0	1	1	1	0	0	0	0	0	0	0	0	1	1	0	0	0	0	0	0	0	0	0	0	3	1	0	0
9	0	0	2	30	0	0	0	2	1	0	#NULL!	#NULL!	#NULL!	#NULL!	#NULL!	1	1	3	4	4	4	2	2	1	1	0	0	1	0	0	1	0	0	1	1	1	1	1	1	0	0	1	1	5	5	3	1	1	1
9	0	0	2	26	0	1	0	1	1	0	#NULL!	#NULL!	#NULL!	#NULL!	#NULL!	1	1	2	3	4	2	0	1	0	0	0	0	0	0	0	0	0	0	1	1	1	1	0	1	0	0	0	0	5	5	1	0	1	0
9	0	0	2	16	0	1	0	1	1	0	#NULL!	#NULL!	#NULL!	#NULL!	#NULL!	1	0	3	2	3	0	0	0	0	0	99	0	0	0	0	0	0	0	1	1	0	1	1	0	0	0	0	0	5	5	1	0	0	0
9	3	1	2	26	0	0	1	2	1	1	3	1	1	1	0	1	0	3	2	4	0	0	0	0	0	99	0	0	0	0	0	0	0	3	1	1	1	1	0	0	0	0	0	5	5	1	0	0	1
9	0	0	2	18	0	1	1	2	1	0	#NULL!	#NULL!	#NULL!	#NULL!	#NULL!	1	0	3	2	4	0	0	0	0	0	99	0	0	0	0	0	0	0	1	0	0	0	1	1	0	0	0	0	5	5	0	0	1	0
9	0	0	2	23	0	1	0	2	1	1	3	1	1	0	0	1	0	3	3	4	0	2	1	0	0	0	0	0	0	0	0	0	0	3	1	0	1	1	1	0	0	0	0	5	5	3	0	1	0
9	0	0	2	15	0	1	0	2	1	0	#NULL!	#NULL!	#NULL!	#NULL!	#NULL!	1	0	3	2	4	0	0	0	0	0	99	0	0	0	0	0	0	0	1	1	0	0	0	1	0	0	0	0	0	0	1	0	1	0
9	0	0	2	38	0	0	0	1	1	0	#NULL!	#NULL!	#NULL!	#NULL!	#NULL!	1	1	2	4	4	10	0	2	0	0	0	0	0	0	0	0	0	0	2	0	0	0	1	1	0	0	0	0	5	5	1	0	0	0
9	0	0	2	32	1	1	0	1	1	0	#NULL!	#NULL!	#NULL!	#NULL!	#NULL!	1	0	1	4	4	1	0	1	0	0	0	0	0	0	0	1	0	0	1	0	0	0	1	1	0	0	0	0	5	5	0	0	0	0
9	0	0	2	24	1	1	0	2	1	0	#NULL!	#NULL!	#NULL!	#NULL!	#NULL!	1	1	3	2	4	0	1	1	0	0	0	0	0	0	0	0	0	0	1	1	0	1	0	0	0	0	0	0	5	5	1	0	1	1
9	0	0	2	23	0	1	0	2	0	1	3	1	1	1	1	1	1	3	1	3	0	1	1	0	0	0	0	1	0	0	0	0	0	2	1	0	0	0	0	0	0	0	0	5	5	0	1	0	0
9	0	0	2	39	0	1	1	2	1	0	#NULL!	#NULL!	#NULL!	#NULL!	#NULL!	1	0	2	3	4	3	0	2	0	0	0	0	0	0	0	0	0	0	1	0	0	0	1	1	0	0	0	0	5	5	3	1	0	0
9	3	1	2	19	0	1	1	2	1	0	#NULL!	#NULL!	#NULL!	#NULL!	#NULL!	1	0	2	#NULL!	#NULL!	0	0	0	0	0	99	0	0	0	0	0	0	0	1	0	1	0	0	0	0	0	0	0	5	5	0	0	1	0
9	0	0	2	22	0	0	0	2	1	0	#NULL!	#NULL!	#NULL!	#NULL!	#NULL!	1	0	2	3	4	0	0	0	0	0	99	0	0	0	0	0	0	0	1	1	1	0	0	0	0	0	0	0	5	5	0	0	0	0
9	0	0	2	33	0	1	0	2	1	0	#NULL!	#NULL!	#NULL!	#NULL!	#NULL!	1	0	2	3	4	4	0	2	0	0	0	1	0	0	0	0	0	0	4	1	1	1	0	0	0	0	1	0	5	5	0	0	1	0
9	0	0	2	24	0	0	0	2	1	0	#NULL!	#NULL!	#NULL!	#NULL!	#NULL!	1	1	1	3	4	0	1	1	1	1	0	0	0	0	0	0	0	0	3	0	0	1	0	1	0	0	0	0	5	5	1	0	0	1
9	0	0	2	31	0	1	1	1	1	0	#NULL!	#NULL!	#NULL!	#NULL!	#NULL!	1	0	1	3	3	1	0	1	0	0	0	0	1	0	1	1	0	0	1	1	1	1	1	1	0	0	0	0	5	5	3	0	0	0
9	0	0	2	22	0	0	1	2	1	0	#NULL!	#NULL!	#NULL!	#NULL!	#NULL!	1	0	3	2	3	0	0	0	1	0	0	0	0	0	0	0	0	0	3	0	0	0	0	1	0	0	0	0	5	5	1	0	0	1
9	0	0	2	15	0	1	0	1	0	0	#NULL!	#NULL!	#NULL!	#NULL!	#NULL!	1	0	3	2	4	0	0	0	0	0	99	0	0	0	0	0	0	0	1	0	0	1	0	0	1	1	1	0	5	5	0	0	0	1
9	0	0	2	19	0	1	1	2	1	0	#NULL!	#NULL!	#NULL!	#NULL!	#NULL!	1	0	1	4	4	0	0	0	0	0	99	0	0	0	0	0	0	0	1	0	0	0	0	0	0	0	0	0	5	5	1	0	0	1
9	0	0	2	23	1	0	0	1	1	0	#NULL!	#NULL!	#NULL!	#NULL!	#NULL!	1	1	3	2	3	0	1	1	1	1	0	0	0	0	0	1	0	0	1	0	0	0	0	1	2	2	1	0	5	5	1	0	1	0
9	3	1	2	20	0	1	0	2	1	0	#NULL!	#NULL!	#NULL!	#NULL!	#NULL!	1	1	2	2	3	1	0	1	0	0	0	0	0	0	0	0	0	0	3	0	0	0	0	0	0	0	0	0	5	5	3	0	0	0
9	0	0	2	32	0	1	1	1	1	1	3	1	1	0	0	1	0	2	2	3	1	0	1	1	1	0	0	0	0	0	0	0	0	3	1	0	1	0	1	1	1	0	0	0	0	0	0	0	1
9	3	1	2	30	0	1	0	3	0	1	3	1	0	0	1	0	0	3	3	4	0	0	0	0	0	99	0	0	0	0	0	0	0	4	10	99	1	0	1	0	0	0	0	5	5	0	0	0	0
9	0	0	2	24	0	0	0	2	1	0	#NULL!	#NULL!	#NULL!	#NULL!	#NULL!	1	0	1	4	4	0	0	0	1	0	99	0	0	0	0	0	0	0	2	0	0	0	0	1	0	0	0	0	5	5	0	0	1	0
9	0	0	2	21	0	0	0	2	1	0	#NULL!	#NULL!	#NULL!	#NULL!	#NULL!	1	0	2	3	4	0	0	0	0	0	99	0	0	0	0	0	0	0	1	1	1	0	0	0	0	0	0	0	5	5	0	0	0	0
9	3	1	2	17	0	1	1	1	1	0	#NULL!	#NULL!	#NULL!	#NULL!	#NULL!	1	0	#NULL!	#NULL!	2	0	0	0	0	0	99	0	0	0	0	0	0	0	1	1	1	0	0	0	1	1	0	0	0	1	1	0	1	0
9	0	0	2	15	0	1	0	1	1	0	#NULL!	#NULL!	#NULL!	#NULL!	#NULL!	1	0	#NULL!	#NULL!	#NULL!	0	0	0	0	0	99	0	0	0	0	0	0	0	1	10	0	0	0	0	0	0	0	0	5	5	3	0	0	0
9	0	0	2	31	0	0	0	1	1	0	#NULL!	#NULL!	#NULL!	#NULL!	#NULL!	1	0	#NULL!	4	#NULL!	0	0	0	0	0	99	0	0	0	0	0	0	0	1	10	99	0	0	1	0	0	0	0	5	5	3	0	0	0
9	0	0	2	21	0	0	0	2	1	1	1	0	0	1	0	1	0	2	2	3	0	0	0	0	0	99	0	0	0	0	0	0	0	3	0	1	1	0	1	0	0	0	0	5	5	0	0	0	0
9	0	0	2	26	0	1	0	2	1	0	#NULL!	#NULL!	#NULL!	#NULL!	#NULL!	1	0	#NULL!	2	#NULL!	0	0	0	0	0	99	0	0	0	0	0	0	0	1	10	99	0	0	1	0	0	0	0	5	5	3	0	1	0
9	3	1	2	28	1	1	0	2	0	0	#NULL!	#NULL!	#NULL!	#NULL!	#NULL!	0	1	1	4	4	0	0	0	0	0	99	0	0	0	0	0	0	0	2	1	0	0	0	1	2	1	0	1	5	5	1	0	0	0
9	3	1	2	23	0	1	0	1	1	0	#NULL!	#NULL!	#NULL!	#NULL!	#NULL!	1	0	#NULL!	2	#NULL!	2	0	1	1	1	0	0	0	0	0	0	0	1	9	#NULL!	#NULL!	1	0	1	2	2	0	1	5	5	3	0	3	0
9	3	1	2	31	1	1	0	2	0	1	3	0	1	0	0	1	1	3	#NULL!	#NULL!	2	0	1	0	0	0	0	1	0	1	0	0	0	1	1	1	1	0	0	0	0	0	0	5	5	0	0	0	0
9	0	0	2	19	1	1	0	2	1	0	#NULL!	#NULL!	#NULL!	#NULL!	#NULL!	1	0	3	2	3	0	0	0	0	0	99	0	0	0	0	0	0	0	1	1	0	0	0	1	0	0	0	0	5	5	0	0	0	0
9	0	0	2	33	0	1	0	1	1	0	#NULL!	#NULL!	#NULL!	#NULL!	#NULL!	1	1	2	3	4	3	0	2	0	0	0	0	0	0	0	0	0	0	2	0	1	0	0	0	0	0	0	0	5	5	0	0	1	0
9	3	1	2	28	0	1	1	2	0	1	2	0	1	1	1	1	0	2	3	4	0	0	0	0	0	99	0	0	0	0	0	0	0	3	1	1	0	0	0	0	0	0	0	5	5	0	0	1	0
9	0	0	2	20	0	1	0	1	1	0	#NULL!	#NULL!	#NULL!	#NULL!	#NULL!	1	0	3	3	4	0	0	0	0	0	99	0	0	0	0	0	0	0	1	0	0	0	0	1	0	0	0	0	5	5	3	0	1	0
9	0	0	2	20	0	1	1	2	0	0	#NULL!	#NULL!	#NULL!	#NULL!	#NULL!	1	1	1	3	3	0	1	1	0	0	0	0	0	0	0	0	0	0	3	1	1	1	0	1	0	0	0	0	5	5	3	1	1	0
9	3	1	2	18	0	0	1	3	1	0	#NULL!	#NULL!	#NULL!	#NULL!	#NULL!	1	0	3	2	3	0	0	0	0	0	99	0	0	0	0	0	0	0	1	0	0	0	1	0	0	0	0	0	5	5	1	0	0	0
9	0	0	2	28	1	0	0	1	1	1	3	1	1	0	0	1	0	2	2	3	0	0	0	0	0	99	0	0	0	0	0	0	0	1	10	99	1	1	1	0	0	0	0	5	5	3	1	0	0
9	0	0	2	23	0	1	0	2	0	1	3	1	1	0	0	1	0	3	2	3	0	0	0	0	0	99	0	0	0	0	0	0	0	1	1	1	1	0	0	0	0	0	0	5	5	0	0	0	0
9	3	1	2	34	0	0	0	2	1	0	#NULL!	#NULL!	#NULL!	#NULL!	#NULL!	1	0	1	4	4	3	1	2	0	0	0	0	0	0	0	0	0	0	1	1	1	0	0	0	0	0	0	0	5	5	0	0	1	0
9	0	0	2	24	0	1	0	2	0	1	2	0	1	0	0	1	0	#NULL!	#NULL!	#NULL!	0	0	0	1	0	99	0	0	0	0	0	0	0	4	10	99	0	0	0	0	0	0	0	5	5	3	0	1	0
9	0	0	2	17	0	1	0	2	0	0	#NULL!	#NULL!	#NULL!	#NULL!	#NULL!	0	0	2	2	2	0	0	0	0	0	99	0	0	0	0	0	0	0	3	1	1	0	0	1	0	0	0	0	5	5	3	0	0	0
9	3	1	2	33	1	1	0	2	1	1	2	0	1	0	0	1	0	#NULL!	#NULL!	#NULL!	2	0	1	0	1	0	0	0	0	0	1	0	0	1	0	0	0	0	0	0	0	0	0	0	1	0	0	1	0
9	3	1	2	19	0	1	0	1	1	0	#NULL!	#NULL!	#NULL!	#NULL!	#NULL!	1	1	2	3	4	0	1	1	1	1	0	0	0	0	0	0	0	0	1	1	0	1	0	0	0	0	0	0	5	5	1	0	0	0
9	3	1	2	15	0	1	0	2	1	0	#NULL!	#NULL!	#NULL!	#NULL!	#NULL!	1	0	3	#NULL!	#NULL!	0	0	0	0	0	99	0	0	0	0	0	0	0	1	0	1	1	0	0	0	0	0	0	5	5	0	0	1	0
9	0	0	2	24	0	1	0	2	1	0	#NULL!	#NULL!	#NULL!	#NULL!	#NULL!	1	0	3	2	4	0	0	0	1	1	0	0	0	0	0	0	0	0	1	0	0	0	0	0	0	0	0	0	5	5	0	0	0	0
9	0	0	2	25	0	1	0	2	1	1	3	1	1	0	0	1	1	1	#NULL!	#NULL!	0	2	1	0	0	0	0	0	0	0	0	0	0	3	1	0	0	0	1	0	0	0	0	5	5	0	0	0	0
9	0	0	2	22	0	0	1	1	1	0	#NULL!	#NULL!	#NULL!	#NULL!	#NULL!	1	0	2	3	4	1	0	1	0	0	0	0	0	0	0	0	0	0	1	1	1	1	1	1	0	0	0	0	5	5	3	0	1	1
9	0	0	2	23	0	0	0	2	0	0	#NULL!	#NULL!	#NULL!	#NULL!	#NULL!	1	0	3	#NULL!	#NULL!	0	0	0	0	0	99	0	0	0	0	0	0	0	3	0	0	0	0	0	0	0	0	0	1	0	0	0	0	0
9	0	0	2	19	0	1	0	2	0	0	#NULL!	#NULL!	#NULL!	#NULL!	#NULL!	1	0	#NULL!	#NULL!	#NULL!	0	0	0	0	0	99	0	0	0	0	0	0	0	4	10	99	0	0	0	0	0	0	0	5	5	3	0	0	0
9	0	0	2	18	0	1	0	2	1	0	#NULL!	#NULL!	#NULL!	#NULL!	#NULL!	1	0	3	#NULL!	#NULL!	0	0	0	0	0	99	0	0	0	0	0	0	0	1	1	0	0	0	0	0	0	0	0	5	5	0	0	0	0
9	0	0	2	28	0	0	1	2	1	0	#NULL!	#NULL!	#NULL!	#NULL!	#NULL!	1	1	1	#NULL!	#NULL!	0	2	1	0	0	0	0	0	0	0	0	0	0	3	1	1	1	0	1	0	0	1	1	5	5	3	1	0	0
9	0	0	2	23	0	1	0	1	1	1	3	1	1	0	1	0	0	3	2	2	0	1	1	0	0	0	0	0	0	0	0	0	0	1	0	1	0	1	1	1	2	0	0	5	5	1	0	0	0
9	0	0	2	22	0	1	0	2	0	1	3	1	1	1	1	1	0	3	2	3	0	0	0	0	0	99	0	0	0	0	0	0	0	1	0	0	1	0	1	0	0	0	0	5	5	3	0	1	0
9	0	0	2	20	0	1	0	2	1	0	#NULL!	#NULL!	#NULL!	#NULL!	#NULL!	1	1	#NULL!	#NULL!	#NULL!	0	1	1	0	0	0	0	0	0	0	1	0	0	1	10	99	0	1	0	0	0	0	0	5	5	3	0	1	0
9	0	0	2	23	1	1	0	2	1	0	#NULL!	#NULL!	#NULL!	#NULL!	#NULL!	1	0	3	2	3	0	0	0	0	0	99	0	0	0	0	0	0	0	1	0	0	0	0	1	0	0	0	0	5	5	0	0	1	0
9	0	0	2	21	0	1	0	2	0	1	3	1	1	1	1	1	0	2	2	3	0	0	0	0	0	99	0	0	0	0	0	0	0	3	0	0	0	0	0	0	0	0	0	0	0	0	0	0	1
9	3	1	2	28	0	1	0	1	1	0	#NULL!	#NULL!	#NULL!	#NULL!	#NULL!	1	1	3	2	3	3	0	2	1	1	0	0	0	0	0	0	0	0	1	0	1	0	1	1	2	1	0	0	5	5	0	1	0	1
9	3	1	2	24	0	0	0	2	0	0	#NULL!	#NULL!	#NULL!	#NULL!	#NULL!	1	0	#NULL!	#NULL!	#NULL!	0	0	0	0	0	99	0	0	0	0	0	0	0	4	10	99	0	0	0	0	0	0	0	5	5	1	0	0	0
9	3	1	2	26	1	1	0	1	1	0	#NULL!	#NULL!	#NULL!	#NULL!	#NULL!	1	0	1	3	4	0	0	0	0	0	99	0	0	0	0	0	0	0	3	0	1	1	1	0	0	0	0	0	5	5	3	1	1	0
9	3	1	2	21	0	1	1	1	1	0	#NULL!	#NULL!	#NULL!	#NULL!	#NULL!	0	0	#NULL!	#NULL!	1	0	1	1	1	1	0	0	0	0	0	3	0	1	9	#NULL!	#NULL!	0	0	0	2	2	0	1	5	5	0	1	1	0
9	3	1	2	22	0	0	0	2	1	0	#NULL!	#NULL!	#NULL!	#NULL!	#NULL!	1	0	2	4	4	0	0	0	0	0	99	0	0	0	0	0	0	0	4	0	0	0	0	0	0	0	0	0	5	5	0	1	0	0
9	3	1	2	17	0	0	1	2	1	0	#NULL!	#NULL!	#NULL!	#NULL!	#NULL!	1	0	2	2	3	0	0	0	0	0	99	0	0	0	0	0	0	0	1	1	1	0	0	0	0	0	0	0	5	5	3	0	1	0
9	3	1	2	24	1	1	0	1	1	0	#NULL!	#NULL!	#NULL!	#NULL!	#NULL!	0	1	1	#NULL!	#NULL!	0	1	1	1	1	0	0	1	0	1	1	0	0	1	0	1	0	0	0	0	0	0	0	5	5	0	0	0	0
9	3	1	2	32	0	1	1	1	0	0	#NULL!	#NULL!	#NULL!	#NULL!	#NULL!	0	0	1	2	3	0	0	0	0	0	99	0	0	0	0	0	0	0	3	1	1	0	0	0	1	1	0	0	5	5	3	1	1	0
9	3	1	2	25	0	1	0	3	1	0	#NULL!	#NULL!	#NULL!	#NULL!	#NULL!	0	0	2	3	4	0	0	0	0	0	99	0	0	0	0	0	0	0	3	0	0	0	0	0	0	0	0	0	5	5	1	0	0	0
9	3	1	2	21	0	1	1	2	0	0	#NULL!	#NULL!	#NULL!	#NULL!	#NULL!	1	0	2	#NULL!	#NULL!	0	0	0	1	1	0	0	0	0	0	0	0	0	4	0	0	0	0	1	0	0	0	0	5	5	0	0	1	0
9	3	1	2	28	0	1	0	2	0	0	#NULL!	#NULL!	#NULL!	#NULL!	#NULL!	1	0	#NULL!	#NULL!	#NULL!	0	1	1	0	0	0	0	1	0	0	0	0	0	4	10	99	0	0	0	0	0	0	0	5	5	3	0	0	0
9	3	1	2	39	0	1	0	2	1	1	3	0	1	0	0	1	0	2	2	3	1	0	1	0	0	0	0	0	0	0	0	0	0	1	0	0	0	0	0	0	0	0	0	5	5	1	0	1	0
9	3	1	2	29	0	0	0	2	0	1	2	0	0	0	0	1	0	#NULL!	#NULL!	3	0	0	0	0	0	99	0	0	0	0	0	0	0	3	0	0	0	0	0	0	0	0	0	5	5	1	0	1	0
9	0	0	2	26	0	1	0	2	1	0	#NULL!	#NULL!	#NULL!	#NULL!	#NULL!	1	1	1	#NULL!	#NULL!	0	2	1	1	1	0	0	0	1	1	0	0	0	3	1	0	0	0	0	0	0	0	0	0	0	0	1	1	1
9	0	0	2	35	1	1	0	1	1	0	#NULL!	#NULL!	#NULL!	#NULL!	#NULL!	1	0	2	3	4	0	0	0	0	0	99	0	0	0	0	0	0	0	1	0	0	0	0	1	0	0	0	0	5	5	0	1	0	0
9	0	0	2	17	0	0	0	1	1	0	#NULL!	#NULL!	#NULL!	#NULL!	#NULL!	1	0	3	#NULL!	#NULL!	0	0	0	0	0	99	0	0	0	0	0	0	0	1	0	0	0	0	0	0	0	0	0	5	5	0	0	0	0
9	0	0	2	21	0	1	1	2	1	0	#NULL!	#NULL!	#NULL!	#NULL!	#NULL!	1	0	3	#NULL!	#NULL!	0	0	0	0	0	99	0	0	0	0	0	0	0	3	1	1	0	0	0	0	0	0	0	5	5	0	0	0	0
9	0	0	2	28	0	1	0	1	1	0	#NULL!	#NULL!	#NULL!	#NULL!	#NULL!	1	1	3	#NULL!	#NULL!	0	3	2	1	1	0	0	0	0	0	0	0	0	3	0	0	0	1	1	0	0	1	0	5	5	0	0	1	1
9	3	1	2	32	0	0	1	2	0	1	2	1	1	1	1	1	0	2	3	4	1	0	1	1	1	0	0	1	0	1	1	0	0	2	0	0	0	1	1	0	0	0	0	0	0	3	0	0	0
9	0	0	2	30	0	0	0	1	1	0	#NULL!	#NULL!	#NULL!	#NULL!	#NULL!	1	0	2	2	3	3	1	2	0	0	0	0	0	0	0	0	0	0	3	1	1	0	0	0	0	0	0	0	0	0	0	0	0	0
9	3	1	2	32	0	0	0	1	1	0	#NULL!	#NULL!	#NULL!	#NULL!	#NULL!	1	0	2	2	3	0	1	1	0	0	0	0	0	0	3	3	0	0	1	1	1	0	0	0	0	0	0	0	0	0	1	0	3	0
9	3	1	2	30	0	0	1	1	1	0	#NULL!	#NULL!	#NULL!	#NULL!	#NULL!	1	0	1	#NULL!	#NULL!	6	0	2	0	0	0	0	0	0	0	0	0	0	1	0	1	1	0	0	1	2	1	0	0	0	3	0	1	0
9	0	0	2	24	0	0	0	1	1	0	#NULL!	#NULL!	#NULL!	#NULL!	#NULL!	1	1	#NULL!	#NULL!	#NULL!	4	0	2	0	1	0	0	0	0	0	0	0	0	1	10	99	0	0	0	0	0	0	0	5	5	3	0	1	0
9	3	1	2	15	0	1	0	1	1	0	#NULL!	#NULL!	#NULL!	#NULL!	#NULL!	1	1	2	2	2	0	1	1	0	0	0	0	1	0	1	0	0	0	1	1	1	1	0	1	0	0	0	1	0	0	1	0	1	0
9	3	1	2	22	0	1	0	1	1	1	3	1	1	0	1	1	1	#NULL!	#NULL!	#NULL!	2	0	1	0	0	0	0	0	0	0	1	0	0	1	1	1	1	0	0	0	0	0	0	0	0	3	1	1	0
9	3	1	2	31	0	1	0	2	1	0	#NULL!	#NULL!	#NULL!	#NULL!	#NULL!	1	0	2	#NULL!	#NULL!	0	0	0	0	0	99	0	0	0	0	0	0	0	1	0	1	0	0	0	0	0	0	0	5	5	0	0	0	0
9	3	1	2	16	0	0	0	1	0	0	#NULL!	#NULL!	#NULL!	#NULL!	#NULL!	1	0	#NULL!	#NULL!	#NULL!	0	0	0	0	0	99	0	0	0	0	0	0	1	9	#NULL!	#NULL!	1	1	1	1	2	1	1	5	5	3	0	0	0
9	3	1	2	29	0	0	0	1	1	0	#NULL!	#NULL!	#NULL!	#NULL!	#NULL!	1	0	1	#NULL!	#NULL!	1	0	1	1	0	0	0	0	0	0	0	0	0	1	0	0	0	0	0	0	0	0	0	0	0	0	0	0	1
9	3	1	2	19	0	0	1	2	1	1	2	0	0	1	1	1	1	2	2	3	0	1	1	0	0	0	0	0	0	0	0	0	0	1	0	0	0	0	0	0	0	0	0	5	5	1	0	1	0
9	3	1	2	24	0	0	1	2	0	0	#NULL!	#NULL!	#NULL!	#NULL!	#NULL!	1	1	1	#NULL!	#NULL!	1	0	1	0	0	0	0	1	1	0	1	0	0	1	0	1	0	0	1	0	0	0	0	5	5	3	0	0	1
9	3	1	2	37	0	1	0	2	0	1	2	1	1	0	1	1	0	#NULL!	#NULL!	#NULL!	0	0	0	1	1	0	0	0	0	0	0	0	0	1	0	1	1	0	1	2	1	1	0	0	0	3	0	0	1
9	3	1	2	31	0	1	0	1	1	0	#NULL!	#NULL!	#NULL!	#NULL!	#NULL!	1	0	2	#NULL!	#NULL!	3	0	2	1	1	0	0	0	0	0	1	0	0	1	10	99	1	1	1	1	2	1	1	0	0	3	1	3	1
9	3	1	2	21	1	1	0	1	0	0	#NULL!	#NULL!	#NULL!	#NULL!	#NULL!	1	1	3	#NULL!	#NULL!	0	1	1	0	0	0	0	1	0	0	1	0	0	1	10	99	0	0	0	0	0	0	0	0	1	3	0	0	0
9	3	1	2	26	0	1	0	1	1	0	#NULL!	#NULL!	#NULL!	#NULL!	#NULL!	1	1	1	#NULL!	#NULL!	1	0	1	1	1	0	0	0	0	0	0	0	0	1	1	1	1	0	0	0	0	0	0	0	0	1	0	0	0
9	3	1	2	34	0	1	0	1	1	1	2	1	1	1	1	1	0	3	2	3	3	0	2	0	0	0	0	1	1	0	1	0	0	1	0	0	0	0	0	0	0	0	0	0	0	1	0	1	1
9	3	1	2	35	1	1	0	1	1	1	2	1	1	0	0	1	1	1	#NULL!	#NULL!	0	2	1	0	0	0	0	1	0	0	1	0	0	1	0	1	1	1	1	0	0	0	0	0	0	0	1	1	0
9	3	1	2	21	0	0	1	3	0	0	#NULL!	#NULL!	#NULL!	#NULL!	#NULL!	1	0	2	#NULL!	#NULL!	0	0	0	0	0	99	0	0	0	0	0	0	0	1	1	1	0	0	0	0	0	0	0	0	0	0	1	1	1
9	3	1	2	25	0	0	0	1	1	0	#NULL!	#NULL!	#NULL!	#NULL!	#NULL!	1	0	2	2	3	0	0	0	0	0	99	0	0	0	0	0	0	0	1	0	0	0	0	0	0	0	0	0	0	0	3	0	0	0
9	3	1	2	16	0	1	0	1	1	0	#NULL!	#NULL!	#NULL!	#NULL!	#NULL!	1	0	2	2	2	0	0	0	1	1	0	0	0	0	0	0	0	0	1	1	1	0	0	0	0	0	0	0	0	0	1	1	0	0
9	3	1	2	25	0	0	0	2	0	0	#NULL!	#NULL!	#NULL!	#NULL!	#NULL!	1	0	#NULL!	#NULL!	#NULL!	0	0	0	0	0	99	0	0	0	0	0	0	0	1	10	99	0	0	1	0	0	0	0	0	0	1	1	0	0
9	3	1	2	22	0	1	0	2	1	0	#NULL!	#NULL!	#NULL!	#NULL!	#NULL!	1	1	3	2	3	0	1	1	0	0	0	0	0	0	0	0	0	0	1	0	0	0	0	1	0	0	0	0	0	0	0	0	1	0
9	3	1	2	25	0	1	0	2	1	0	#NULL!	#NULL!	#NULL!	#NULL!	#NULL!	1	0	3	#NULL!	#NULL!	0	0	0	0	0	99	0	0	0	0	0	0	0	1	0	1	0	0	1	0	0	0	0	0	0	0	0	1	1
9	3	1	2	23	0	1	0	2	1	1	3	1	0	1	1	0	1	#NULL!	#NULL!	#NULL!	0	1	1	1	0	0	0	0	0	0	0	0	0	1	10	99	0	1	1	1	2	1	1	5	5	3	1	1	1
9	3	1	2	21	0	1	0	2	1	1	3	1	1	0	0	1	0	#NULL!	#NULL!	#NULL!	0	0	0	0	0	99	0	0	0	0	0	0	0	1	10	99	1	0	1	0	0	0	0	5	5	3	0	0	0
9	3	1	2	24	0	1	0	2	1	0	#NULL!	#NULL!	#NULL!	#NULL!	#NULL!	1	1	#NULL!	#NULL!	#NULL!	2	0	1	0	1	0	0	1	0	0	1	0	0	3	1	1	0	0	1	0	0	0	0	5	5	0	0	0	0
9	3	1	2	27	0	1	1	2	1	0	#NULL!	#NULL!	#NULL!	#NULL!	#NULL!	1	1	2	#NULL!	#NULL!	2	0	1	0	0	0	0	1	0	1	1	0	0	1	1	1	0	0	0	0	0	0	0	0	0	3	0	1	0
9	3	1	2	23	0	0	0	2	1	1	2	0	1	0	0	1	0	#NULL!	#NULL!	#NULL!	0	1	1	1	1	0	0	0	0	0	0	0	0	1	1	1	0	0	1	0	0	0	0	5	5	1	0	0	1
9	3	1	2	34	0	1	0	2	1	0	#NULL!	#NULL!	#NULL!	#NULL!	#NULL!	1	0	#NULL!	#NULL!	#NULL!	0	0	0	0	0	99	0	0	0	0	0	0	0	4	1	0	0	0	1	0	0	0	0	5	5	1	0	0	0
9	3	1	2	25	1	0	0	1	1	1	3	1	1	0	0	1	1	#NULL!	#NULL!	#NULL!	3	0	2	0	0	0	0	0	0	0	0	0	0	1	10	99	0	0	0	0	0	0	0	5	5	1	0	1	0
9	3	1	2	30	0	1	0	2	1	1	2	0	1	1	1	1	1	#NULL!	#NULL!	#NULL!	0	1	1	0	0	0	0	1	0	0	1	0	0	2	1	1	0	0	0	0	0	1	0	5	5	3	0	0	0
9	3	1	2	29	0	1	0	2	0	0	#NULL!	#NULL!	#NULL!	#NULL!	#NULL!	1	0	2	2	3	0	0	0	0	0	99	0	0	0	0	0	0	0	3	0	0	0	0	1	0	0	0	0	5	5	1	1	1	1
9	3	1	2	36	0	0	1	1	0	0	#NULL!	#NULL!	#NULL!	#NULL!	#NULL!	1	0	3	3	4	4	0	2	0	0	0	0	1	1	0	1	0	0	1	1	1	0	0	0	0	0	0	0	5	5	3	0	1	0
9	3	1	2	24	0	1	0	2	0	0	#NULL!	#NULL!	#NULL!	#NULL!	#NULL!	1	0	#NULL!	#NULL!	4	0	0	0	0	0	99	0	0	0	0	0	1	1	9	#NULL!	#NULL!	0	0	0	0	0	1	0	5	5	3	0	0	0
9	3	1	2	38	0	0	0	1	1	0	#NULL!	#NULL!	#NULL!	#NULL!	#NULL!	1	1	#NULL!	#NULL!	#NULL!	6	0	2	1	1	0	0	0	0	0	0	0	0	1	10	99	1	0	0	1	1	0	0	5	5	3	0	1	0
10	0	0	2	17	1	0	0	1	1	0	#NULL!	#NULL!	#NULL!	#NULL!	#NULL!	1	0	3	2	4	0	0	0	0	0	99	0	0	0	0	0	0	0	1	1	0	1	0	1	0	0	0	0	5	5	0	1	0	1
10	0	0	2	17	1	1	0	1	1	0	#NULL!	#NULL!	#NULL!	#NULL!	#NULL!	1	0	3	2	3	0	0	0	0	0	99	0	0	0	0	0	0	0	1	0	0	0	0	0	0	0	0	0	5	5	0	0	1	0
10	0	0	2	16	0	1	1	1	1	0	#NULL!	#NULL!	#NULL!	#NULL!	#NULL!	1	0	3	2	3	0	0	0	0	0	99	0	0	0	0	0	0	0	1	1	0	0	0	0	0	0	0	0	5	5	3	1	0	1
10	0	0	2	18	1	1	0	1	1	0	#NULL!	#NULL!	#NULL!	#NULL!	#NULL!	1	0	1	3	3	0	0	0	0	0	99	0	0	0	0	0	0	0	1	1	1	0	0	0	0	0	0	0	5	5	0	0	0	0
10	0	0	2	32	1	1	0	1	1	0	#NULL!	#NULL!	#NULL!	#NULL!	#NULL!	1	0	2	2	4	2	0	1	0	0	0	0	0	0	0	0	0	0	1	0	0	0	1	1	0	0	0	0	5	5	0	1	0	1
10	0	0	2	30	0	1	0	2	1	0	#NULL!	#NULL!	#NULL!	#NULL!	#NULL!	1	0	1	4	4	2	0	1	1	0	0	0	0	0	0	0	0	0	1	1	0	1	1	1	0	0	0	0	0	0	1	1	0	0
10	0	0	2	37	0	0	0	2	1	0	#NULL!	#NULL!	#NULL!	#NULL!	#NULL!	1	0	1	2	2	0	0	0	0	0	99	0	0	0	0	0	0	0	1	0	0	0	1	1	0	0	0	0	5	5	1	0	1	1
10	3	1	2	25	0	1	0	1	1	0	#NULL!	#NULL!	#NULL!	#NULL!	#NULL!	1	1	1	2	2	1	0	1	1	1	1	0	0	0	0	1	0	0	1	0	0	0	1	1	0	0	0	0	5	5	1	1	0	0
10	0	0	2	17	0	1	0	1	1	0	#NULL!	#NULL!	#NULL!	999	#NULL!	1	0	1	2	2	0	0	0	0	0	99	0	0	0	0	0	0	0	1	1	1	0	0	0	0	0	0	0	5	5	3	0	1	0
10	3	1	2	18	0	1	0	1	1	0	#NULL!	#NULL!	#NULL!	#NULL!	#NULL!	1	0	3	2	3	0	0	0	0	0	99	0	0	0	0	0	0	0	1	1	0	0	0	0	0	0	0	0	5	5	1	0	1	0
10	0	0	2	25	1	0	0	1	1	0	#NULL!	#NULL!	#NULL!	#NULL!	#NULL!	1	0	3	2	3	0	0	0	0	0	99	0	0	0	0	0	0	0	1	0	0	1	1	1	0	0	0	0	5	5	3	0	0	1
10	0	0	2	27	1	1	0	1	1	0	#NULL!	#NULL!	#NULL!	#NULL!	#NULL!	1	0	3	3	4	3	0	2	1	1	0	0	0	0	0	0	0	0	1	0	0	0	0	0	0	0	0	0	5	5	1	0	0	0
10	0	0	2	20	0	0	0	1	1	0	#NULL!	#NULL!	#NULL!	#NULL!	#NULL!	1	0	2	2	3	0	0	0	0	0	99	0	0	0	0	0	0	0	1	0	0	0	0	0	0	0	0	0	5	5	0	1	0	0
10	0	0	2	32	1	1	0	1	1	0	#NULL!	#NULL!	#NULL!	#NULL!	#NULL!	1	1	2	2	3	7	0	2	0	0	0	0	0	0	1	0	0	0	1	0	1	0	0	0	0	0	0	0	5	5	0	0	1	0
10	0	0	2	27	1	0	0	1	1	0	#NULL!	#NULL!	#NULL!	#NULL!	#NULL!	1	1	2	2	3	1	0	1	0	0	0	0	0	0	0	0	0	0	1	0	0	0	0	0	0	0	0	0	5	5	0	0	0	0
10	0	0	2	23	1	1	0	1	1	0	#NULL!	#NULL!	#NULL!	#NULL!	#NULL!	1	0	3	1	4	1	0	1	0	0	0	0	0	0	0	0	0	0	1	0	0	0	0	0	0	0	0	0	5	5	0	0	1	0
10	0	0	2	18	1	1	1	1	1	0	#NULL!	#NULL!	#NULL!	#NULL!	#NULL!	1	0	3	2	3	0	0	0	0	0	99	0	0	0	0	0	0	0	1	1	1	0	0	0	0	0	0	0	5	5	1	0	1	0
10	0	0	2	25	1	1	0	1	1	0	#NULL!	#NULL!	#NULL!	#NULL!	#NULL!	1	1	3	3	4	1	0	1	0	0	0	0	0	0	0	0	0	0	1	1	1	1	0	0	0	0	0	0	0	0	0	1	0	0
10	0	0	2	24	0	1	0	2	1	0	#NULL!	#NULL!	#NULL!	#NULL!	#NULL!	1	0	3	4	4	0	0	0	0	0	99	0	0	0	0	0	0	0	1	0	0	0	0	0	0	0	0	0	0	0	1	0	1	0
10	0	0	2	25	0	0	0	3	1	0	#NULL!	#NULL!	#NULL!	#NULL!	#NULL!	1	1	2	2	2	0	1	1	1	1	0	0	0	0	0	0	0	0	1	0	0	0	1	1	0	0	0	0	0	0	0	1	1	0
10	0	0	2	32	0	1	0	1	5	1	1	0	1	0	1	1	0	3	2	3	2	0	1	1	0	0	0	0	1	0	0	0	0	1	0	0	0	1	0	0	0	0	0	1	0	1	0	1	0
10	0	0	2	24	0	1	0	1	1	0	#NULL!	#NULL!	#NULL!	#NULL!	#NULL!	1	1	#NULL!	#NULL!	#NULL!	1	1	1	0	0	0	0	0	0	0	1	0	0	1	10	99	0	0	0	0	0	0	0	5	5	0	0	1	0
10	0	0	2	32	1	1	0	1	1	0	#NULL!	#NULL!	#NULL!	#NULL!	#NULL!	1	0	1	3	4	1	0	1	0	0	0	0	0	0	0	3	0	0	1	0	1	0	0	0	1	2	0	0	5	5	0	0	0	0
10	0	0	2	32	0	1	0	2	1	0	#NULL!	#NULL!	#NULL!	#NULL!	#NULL!	1	0	2	2	3	0	1	1	0	0	0	0	0	0	0	0	0	0	1	0	0	1	0	0	0	0	0	0	5	5	1	0	1	0
10	0	0	2	15	0	1	0	1	1	0	#NULL!	#NULL!	#NULL!	#NULL!	#NULL!	1	0	2	1	2	0	0	0	0	0	99	0	0	0	0	0	0	0	3	1	1	0	0	0	0	0	0	0	5	5	3	0	1	0
10	3	1	2	18	0	1	1	2	1	0	#NULL!	#NULL!	#NULL!	#NULL!	#NULL!	1	0	#NULL!	#NULL!	#NULL!	0	0	0	0	0	99	0	0	0	0	0	0	0	1	10	99	0	0	0	0	0	0	0	5	5	3	0	0	0
10	3	1	2	19	1	0	1	1	1	0	#NULL!	#NULL!	#NULL!	#NULL!	#NULL!	1	0	2	2	3	0	0	0	0	0	99	0	0	0	0	0	0	0	1	1	1	0	1	1	0	0	0	1	5	5	3	1	0	1
10	3	1	2	30	1	1	0	2	5	0	#NULL!	#NULL!	#NULL!	#NULL!	#NULL!	1	1	1	3	4	0	1	1	0	0	0	0	1	0	0	1	0	0	1	1	1	0	1	1	0	0	1	0	5	5	0	0	0	0
10	3	1	2	26	0	1	1	1	0	1	3	0	1	1	1	1	0	1	4	4	0	0	0	1	1	0	0	0	0	0	0	0	0	4	0	0	0	0	1	0	0	0	0	0	0	0	1	0	0
10	0	0	2	18	0	0	0	1	1	0	#NULL!	#NULL!	#NULL!	#NULL!	#NULL!	1	1	1	2	2	1	0	1	0	0	0	0	0	0	0	0	0	0	1	0	0	0	0	0	0	0	0	0	0	0	0	0	0	0
10	0	0	2	26	1	1	0	2	1	0	#NULL!	#NULL!	#NULL!	#NULL!	#NULL!	1	0	2	1	2	0	0	0	0	0	99	0	0	0	0	0	0	0	1	0	0	0	0	0	0	0	0	0	5	5	3	0	0	0
10	0	0	2	31	1	1	0	2	1	0	#NULL!	#NULL!	#NULL!	#NULL!	#NULL!	1	0	2	3	4	0	0	0	0	0	99	0	0	0	0	0	0	0	1	0	0	0	0	0	0	0	0	0	5	5	3	0	1	1
10	3	1	2	44	0	1	0	1	1	0	#NULL!	#NULL!	#NULL!	#NULL!	#NULL!	1	1	#NULL!	3	#NULL!	6	0	2	1	1	0	0	1	0	0	1	0	0	2	10	99	0	0	0	0	0	0	0	5	5	3	0	0	1
10	0	0	2	26	0	1	0	1	1	1	3	0	0	1	1	1	1	#NULL!	#NULL!	#NULL!	3	0	2	0	0	0	0	0	0	0	0	0	0	1	10	1	0	0	0	0	0	0	0	5	5	3	0	0	0
10	0	0	2	29	0	1	0	1	1	0	#NULL!	#NULL!	#NULL!	#NULL!	#NULL!	1	0	1	2	2	1	0	1	0	0	0	0	0	0	0	0	0	0	1	0	0	0	0	0	0	0	0	0	0	0	3	0	0	0
10	3	1	2	17	0	1	0	1	1	#NULL!	#NULL!	#NULL!	#NULL!	#NULL!	#NULL!	1	0	3	1	2	0	0	0	0	0	99	0	0	0	0	0	0	0	1	0	0	0	0	0	0	0	0	0	5	5	1	0	0	0
10	0	0	2	14	0	0	0	1	1	0	#NULL!	#NULL!	#NULL!	#NULL!	#NULL!	1	0	3	2	3	0	0	0	0	0	99	0	0	0	0	0	0	0	1	0	1	0	0	1	0	0	0	0	5	5	3	1	1	0
10	0	0	2	24	1	0	0	1	1	0	#NULL!	#NULL!	#NULL!	#NULL!	#NULL!	1	1	2	3	3	1	0	1	1	1	0	1	0	0	0	0	0	0	1	0	1	0	0	1	0	0	0	0	5	5	0	1	0	0
10	0	0	2	32	1	0	0	1	1	0	#NULL!	#NULL!	#NULL!	#NULL!	#NULL!	1	1	1	2	2	4	0	2	1	0	0	0	0	0	0	0	0	0	1	0	0	0	0	0	0	0	0	0	5	5	3	0	0	0
10	0	0	2	16	1	1	0	1	1	0	#NULL!	#NULL!	#NULL!	#NULL!	#NULL!	1	0	2	2	2	0	0	0	0	0	99	0	0	0	0	0	0	0	1	0	1	1	0	0	0	0	0	0	0	0	0	0	0	1
10	0	0	2	21	0	1	0	1	1	0	#NULL!	#NULL!	#NULL!	#NULL!	#NULL!	0	1	#NULL!	#NULL!	#NULL!	0	2	1	0	0	0	3	1	0	3	1	0	0	1	1	1	0	0	0	2	2	0	0	5	5	3	0	3	1
10	0	0	2	30	1	0	0	2	1	0	#NULL!	#NULL!	#NULL!	#NULL!	#NULL!	1	0	1	2	2	0	0	0	0	0	99	0	0	0	0	0	0	0	1	0	0	0	0	0	0	0	0	0	5	5	0	0	0	0
10	3	1	2	28	0	1	0	3	0	1	3	1	1	0	0	1	0	#NULL!	2	#NULL!	0	0	0	0	0	99	0	0	0	0	0	0	0	4	0	0	1	1	1	0	0	0	0	5	5	1	1	0	0
10	0	0	2	19	1	1	1	1	1	0	#NULL!	#NULL!	#NULL!	#NULL!	#NULL!	1	0	3	2	3	0	0	0	0	0	99	0	0	0	0	0	0	0	1	0	1	0	0	0	0	0	0	0	5	5	3	0	0	0
10	0	0	2	23	0	0	1	1	5	0	#NULL!	#NULL!	#NULL!	#NULL!	#NULL!	1	0	3	2	3	0	0	0	0	0	99	0	0	0	0	0	0	0	1	0	0	0	0	1	0	0	0	0	5	5	1	0	1	0
10	0	0	2	18	1	1	0	1	5	1	3	0	1	0	1	1	0	3	1	2	0	0	0	0	0	99	0	0	0	0	0	0	0	1	0	0	0	0	0	0	0	0	0	5	5	3	0	0	0
10	0	0	2	28	1	1	1	2	5	1	3	1	1	1	0	1	0	2	2	3	1	1	1	0	0	0	0	1	0	0	1	0	0	1	10	99	1	0	0	0	0	1	0	5	5	3	0	0	0
10	0	0	2	24	0	1	0	1	1	0	#NULL!	#NULL!	#NULL!	#NULL!	#NULL!	1	0	3	2	4	0	0	0	0	0	99	0	0	0	0	0	0	0	1	10	99	0	0	0	0	0	0	0	5	5	3	0	0	0
10	3	1	2	29	0	1	1	2	1	1	3	0	1	1	1	1	0	#NULL!	2	#NULL!	1	0	1	0	0	0	0	0	0	0	0	0	0	1	10	99	1	0	0	0	0	0	0	0	0	0	0	0	0
10	0	0	2	17	1	0	0	1	1	0	#NULL!	#NULL!	#NULL!	#NULL!	#NULL!	1	0	1	2	2	0	0	0	0	0	99	0	0	0	0	0	0	0	1	1	0	0	0	0	0	0	0	0	0	0	0	0	0	0
10	3	1	2	27	0	1	0	2	0	1	2	0	0	0	0	1	0	#NULL!	3	#NULL!	0	0	0	0	0	99	0	0	0	0	0	0	0	1	10	99	0	0	0	0	0	0	0	5	5	3	0	0	0
10	0	0	2	17	0	0	0	2	1	0	#NULL!	#NULL!	#NULL!	#NULL!	#NULL!	1	0	2	2	2	0	0	0	0	0	99	0	0	0	0	0	0	0	1	1	0	0	0	0	0	0	0	0	0	0	1	0	1	0
10	3	1	2	25	0	0	0	1	1	0	#NULL!	#NULL!	#NULL!	#NULL!	#NULL!	1	1	2	4	4	0	1	1	0	0	0	0	0	0	0	1	0	0	1	0	0	0	0	0	0	0	0	0	0	0	0	0	1	0
10	0	0	2	26	0	0	0	1	1	0	#NULL!	#NULL!	#NULL!	#NULL!	#NULL!	1	1	2	2	2	1	0	1	0	0	0	0	0	0	0	0	0	0	1	0	0	0	0	0	0	0	0	0	5	5	3	0	0	0
10	0	0	2	26	1	1	0	1	1	1	2	1	1	0	0	1	1	1	2	3	2	0	1	0	0	0	0	0	0	0	0	0	0	1	1	1	0	0	0	0	0	0	0	5	5	0	0	0	0
10	3	1	2	18	0	1	1	2	0	1	2	0	0	0	0	1	0	2	2	3	0	0	0	0	0	99	0	0	0	0	0	0	0	1	0	0	0	0	0	0	0	1	0	0	0	0	0	0	0
10	0	0	2	30	1	0	0	1	1	0	#NULL!	#NULL!	#NULL!	#NULL!	#NULL!	1	1	3	2	3	1	0	1	0	0	0	0	0	0	0	0	0	0	1	1	1	0	0	0	0	0	1	0	0	0	1	0	0	0
10	0	0	2	22	1	1	1	1	1	1	2	0	0	0	1	1	1	3	3	4	2	0	1	0	0	0	0	0	0	0	0	0	0	2	0	0	0	0	0	0	0	0	0	5	5	1	0	1	0
10	3	1	2	15	0	1	0	1	1	0	#NULL!	#NULL!	#NULL!	#NULL!	#NULL!	1	0	1	4	4	0	0	0	0	0	99	0	0	0	0	0	0	0	2	0	1	0	0	0	0	0	0	0	5	5	3	0	0	0
10	0	0	2	23	0	1	0	1	1	0	#NULL!	#NULL!	#NULL!	#NULL!	#NULL!	1	1	3	2	4	1	0	1	0	0	0	0	0	0	0	0	0	0	1	0	0	0	0	0	0	0	0	0	5	5	3	0	0	0
10	0	0	2	22	1	1	0	1	1	0	#NULL!	#NULL!	#NULL!	#NULL!	#NULL!	1	1	1	4	4	0	0	0	1	1	0	0	1	0	1	0	0	0	1	0	0	1	0	1	0	0	0	0	5	5	3	0	0	0
10	0	0	2	20	1	1	0	1	1	0	#NULL!	#NULL!	#NULL!	#NULL!	#NULL!	1	0	2	2	3	2	0	1	0	0	0	0	0	0	0	0	0	0	1	1	0	0	0	1	1	2	0	0	5	5	0	0	0	0
10	0	0	2	27	0	1	0	1	1	0	#NULL!	#NULL!	#NULL!	#NULL!	#NULL!	1	1	3	4	4	4	0	2	0	0	0	0	0	0	0	0	0	0	3	0	1	0	0	0	0	0	0	0	5	5	0	0	0	0
10	3	1	2	20	1	0	0	1	1	0	#NULL!	#NULL!	#NULL!	#NULL!	#NULL!	1	0	3	2	3	0	0	0	0	0	99	0	0	0	0	0	0	0	1	1	1	0	0	0	0	0	0	0	5	5	3	0	0	0
10	0	0	2	41	0	1	0	1	1	0	#NULL!	#NULL!	#NULL!	#NULL!	#NULL!	1	1	1	2	3	8	0	2	0	0	0	0	0	0	0	0	0	0	1	0	1	0	0	0	0	0	0	0	5	5	0	0	0	0
10	0	0	2	37	0	1	0	1	0	1	3	0	1	0	1	1	0	#NULL!	2	#NULL!	0	3	2	0	0	0	0	0	0	0	0	0	0	4	0	0	0	0	0	0	0	0	0	5	5	0	0	1	0
10	0	0	2	14	0	1	0	1	5	0	#NULL!	#NULL!	#NULL!	#NULL!	#NULL!	1	0	3	2	3	0	0	0	0	0	99	0	0	0	0	0	0	0	1	1	0	0	0	0	0	0	0	0	5	5	0	0	1	0
10	0	0	2	22	1	1	0	2	1	0	#NULL!	#NULL!	#NULL!	#NULL!	#NULL!	1	0	2	2	3	0	0	0	0	0	99	0	0	0	0	0	0	0	1	0	1	0	0	0	0	0	0	0	5	5	0	0	0	0
10	0	0	2	20	0	1	0	1	0	0	#NULL!	#NULL!	#NULL!	#NULL!	#NULL!	1	0	3	3	4	1	0	1	0	0	0	0	0	1	0	0	0	0	1	0	0	0	0	0	0	0	0	0	5	5	0	0	0	0
10	0	0	2	26	1	1	0	2	1	1	3	0	1	0	0	1	0	3	2	3	0	0	0	0	0	99	0	0	0	0	0	0	0	1	1	0	0	0	0	0	0	0	0	5	5	1	0	0	0
10	0	0	2	22	1	1	0	1	0	0	#NULL!	#NULL!	#NULL!	#NULL!	#NULL!	1	0	3	2	3	1	0	1	1	0	0	0	0	0	0	0	0	0	1	0	0	0	0	1	0	0	0	0	5	5	0	0	0	0
10	0	0	2	28	0	0	0	1	1	0	#NULL!	#NULL!	#NULL!	#NULL!	#NULL!	1	1	#NULL!	#NULL!	3	4	0	2	0	0	0	0	1	0	1	1	0	0	1	1	1	0	0	0	0	0	0	0	5	5	3	0	0	1
10	0	0	2	33	0	1	0	3	0	1	3	1	0	0	0	1	0	2	3	4	1	0	1	0	0	0	0	0	0	0	0	0	0	1	0	0	0	0	0	0	0	0	0	5	5	0	0	0	0
10	0	0	2	21	0	1	0	2	1	1	3	0	0	0	0	1	0	2	2	2	0	0	0	0	0	99	0	0	0	0	0	0	0	1	0	0	0	0	1	0	0	0	0	5	5	0	0	1	0
10	3	1	2	30	0	0	0	1	1	0	#NULL!	#NULL!	#NULL!	#NULL!	#NULL!	1	1	#NULL!	#NULL!	#NULL!	7	0	2	0	0	0	0	0	0	0	0	0	0	1	10	99	0	1	0	0	0	1	0	5	5	1	0	0	0
10	0	0	2	17	0	1	0	1	1	0	#NULL!	#NULL!	#NULL!	#NULL!	#NULL!	1	0	2	2	2	0	0	0	0	0	99	0	0	0	0	0	0	0	1	1	0	0	0	1	0	0	0	0	5	5	3	1	0	0
10	0	0	2	25	1	1	0	1	5	0	#NULL!	#NULL!	#NULL!	#NULL!	#NULL!	1	0	3	2	3	0	0	0	0	0	99	0	0	0	0	0	0	0	1	1	1	0	0	0	0	0	0	0	5	5	3	0	0	0
10	3	1	2	35	0	1	1	1	1	0	#NULL!	#NULL!	#NULL!	#NULL!	#NULL!	1	0	1	4	4	0	0	0	0	0	99	0	0	0	0	0	0	0	1	1	1	0	0	0	0	0	0	0	5	5	3	0	0	0
10	0	0	2	37	0	1	0	1	1	0	#NULL!	#NULL!	#NULL!	#NULL!	#NULL!	1	1	2	2	3	3	1	2	1	1	0	0	1	1	1	0	0	0	1	10	0	0	1	1	0	0	1	0	5	5	0	0	1	0
10	0	0	2	26	1	1	0	2	5	0	#NULL!	#NULL!	#NULL!	#NULL!	#NULL!	1	0	#NULL!	2	#NULL!	0	0	0	0	0	99	0	0	0	0	0	0	0	1	10	0	1	0	0	0	0	0	0	5	5	0	0	1	0
10	0	0	2	18	1	1	0	2	1	0	#NULL!	#NULL!	#NULL!	#NULL!	#NULL!	1	0	#NULL!	1	#NULL!	0	0	0	0	0	99	0	0	0	0	0	0	0	2	10	0	0	0	0	0	0	0	0	5	5	0	0	0	0
10	0	0	2	21	3	0	0	1	1	1	2	1	1	1	0	1	0	1	4	4	0	0	0	0	0	99	0	0	0	0	0	0	0	1	0	0	0	0	1	0	0	0	0	5	5	1	0	0	1
10	0	0	2	17	0	1	0	1	1	0	#NULL!	#NULL!	#NULL!	#NULL!	#NULL!	1	1	2	2	2	1	0	1	0	0	0	0	0	0	0	0	0	0	1	1	0	0	0	0	0	0	0	0	0	0	1	0	0	0
10	0	0	2	15	0	0	0	1	1	0	#NULL!	#NULL!	#NULL!	#NULL!	#NULL!	1	0	1	2	2	0	0	0	0	0	99	0	0	0	0	0	0	0	1	0	0	0	0	0	0	0	0	0	5	5	1	0	0	0
10	3	1	2	39	0	1	0	1	1	0	#NULL!	#NULL!	#NULL!	#NULL!	#NULL!	1	1	3	4	4	1	0	1	1	0	1	0	0	0	0	0	0	0	2	1	1	1	1	1	0	0	0	0	5	5	1	1	0	0
10	3	1	2	16	0	1	0	1	1	0	#NULL!	#NULL!	#NULL!	#NULL!	#NULL!	1	0	#NULL!	#NULL!	4	0	0	0	0	0	99	0	0	0	0	0	0	0	1	0	0	0	0	0	0	0	0	0	5	5	1	0	0	0
10	3	1	2	17	0	1	0	1	1	0	#NULL!	#NULL!	#NULL!	#NULL!	#NULL!	1	0	#NULL!	2	#NULL!	0	0	0	0	0	99	0	0	0	0	0	0	0	1	0	1	0	0	0	0	0	0	0	5	5	3	0	0	0
10	0	0	2	23	1	0	0	1	1	0	#NULL!	#NULL!	#NULL!	#NULL!	#NULL!	1	1	2	2	3	2	0	1	0	0	0	0	0	0	0	0	0	0	1	0	0	0	0	0	0	0	0	0	5	5	3	0	1	0
10	3	1	2	19	0	1	0	3	5	1	3	0	1	0	0	0	0	3	2	3	0	0	0	0	0	99	0	0	0	0	0	0	0	1	0	1	0	0	0	0	0	0	0	0	0	3	0	1	0
10	3	1	2	31	0	1	1	2	1	0	#NULL!	#NULL!	#NULL!	#NULL!	#NULL!	1	0	1	4	4	1	0	1	1	1	0	0	0	0	0	0	0	0	3	0	1	0	0	0	0	0	0	0	0	0	3	0	0	0
10	3	1	2	34	0	1	0	1	1	1	2	0	1	1	0	1	0	1	3	3	1	1	1	0	0	0	0	1	1	0	1	0	0	3	1	1	0	0	0	0	0	0	0	5	5	3	0	0	0
10	3	1	2	23	0	0	0	2	1	0	#NULL!	#NULL!	#NULL!	#NULL!	#NULL!	1	0	2	2	3	0	0	0	0	0	99	0	0	0	0	0	0	0	1	0	99	0	0	1	0	0	0	0	5	5	3	0	0	0
10	3	1	2	29	0	0	0	3	1	0	#NULL!	#NULL!	#NULL!	#NULL!	#NULL!	1	0	3	3	4	0	0	0	0	0	99	0	0	0	0	0	0	0	1	1	0	0	0	0	0	0	0	0	0	0	0	1	3	0
10	3	1	2	25	0	1	0	3	5	1	3	0	0	0	0	0	1	3	1	3	1	0	1	0	0	0	0	0	0	0	0	0	0	1	0	99	0	0	0	0	0	0	0	5	5	3	0	1	1
10	3	1	2	37	1	1	0	3	1	0	#NULL!	#NULL!	#NULL!	#NULL!	#NULL!	1	0	1	4	4	0	0	0	0	0	99	0	0	0	0	0	0	0	2	1	99	0	0	0	0	0	0	0	0	1	3	1	0	0
10	3	1	2	19	1	1	1	3	1	0	#NULL!	#NULL!	#NULL!	#NULL!	#NULL!	1	1	3	4	4	0	1	1	1	0	0	0	1	0	1	1	0	0	2	1	0	0	0	0	0	0	0	0	0	0	3	0	0	0
10	3	1	2	18	0	1	0	1	1	0	#NULL!	#NULL!	#NULL!	#NULL!	#NULL!	1	1	1	3	3	0	1	1	0	0	0	0	0	0	0	0	0	0	1	1	0	0	0	1	0	0	1	0	0	0	1	0	1	0
10	0	0	2	19	0	1	0	2	0	0	#NULL!	#NULL!	#NULL!	#NULL!	#NULL!	1	1	3	2	4	1	0	1	0	0	0	0	0	0	0	0	0	0	1	1	1	0	0	0	0	0	0	0	5	5	3	0	1	0
10	0	0	2	21	0	1	0	1	1	0	#NULL!	#NULL!	#NULL!	#NULL!	#NULL!	1	0	1	4	4	0	0	0	0	0	99	0	0	0	0	0	0	0	1	0	0	0	0	0	0	0	0	0	5	5	3	0	1	0
10	0	0	2	17	0	1	0	1	1	0	#NULL!	#NULL!	#NULL!	#NULL!	#NULL!	1	0	3	1	3	0	0	0	0	0	99	0	0	0	0	0	0	0	4	0	0	0	0	0	0	0	0	0	0	0	0	1	0	0
10	0	0	2	27	1	0	0	1	1	0	#NULL!	#NULL!	#NULL!	#NULL!	#NULL!	1	1	1	2	2	0	2	1	0	0	0	0	0	0	0	0	0	0	3	0	1	0	0	0	0	0	0	0	5	5	3	1	0	0
10	0	0	2	29	0	1	0	2	1	1	3	0	0	0	1	1	0	#NULL!	2	#NULL!	0	1	1	0	0	0	0	0	0	0	1	0	0	1	10	99	0	0	0	0	0	0	0	5	5	3	0	0	0
10	0	0	2	20	0	1	1	2	1	0	#NULL!	#NULL!	#NULL!	#NULL!	#NULL!	1	0	#NULL!	#NULL!	#NULL!	1	0	1	0	0	0	0	1	0	0	0	0	0	1	10	99	0	0	0	0	0	0	0	5	5	3	0	1	0
10	0	0	2	18	1	1	0	2	1	0	#NULL!	#NULL!	#NULL!	#NULL!	#NULL!	1	0	#NULL!	2	#NULL!	0	0	0	0	0	99	0	0	0	0	0	0	0	1	10	99	1	0	0	0	0	0	0	5	5	3	0	1	0
10	0	0	2	28	0	1	0	1	1	0	#NULL!	#NULL!	#NULL!	#NULL!	#NULL!	1	0	3	2	3	1	0	1	0	0	0	0	0	0	0	0	0	0	1	0	0	0	0	0	0	0	0	0	5	5	1	0	1	0
10	3	1	2	15	0	1	0	1	1	0	#NULL!	#NULL!	#NULL!	#NULL!	#NULL!	1	0	#NULL!	2	#NULL!	0	0	0	0	0	99	0	0	0	0	0	0	0	1	10	99	1	0	0	0	0	0	0	5	5	3	0	1	0
10	3	1	2	30	0	1	0	2	1	0	#NULL!	#NULL!	#NULL!	#NULL!	#NULL!	1	0	#NULL!	#NULL!	#NULL!	0	0	0	0	0	99	0	0	0	0	0	0	0	2	10	99	0	0	0	0	0	0	0	5	5	3	0	1	0
10	3	1	2	36	0	1	0	1	1	0	#NULL!	#NULL!	#NULL!	#NULL!	#NULL!	1	0	1	4	4	0	1	1	0	0	0	0	0	0	0	0	0	0	1	0	1	1	0	0	0	0	0	0	5	5	1	0	1	0
10	3	1	2	44	0	1	0	1	0	0	#NULL!	#NULL!	#NULL!	#NULL!	#NULL!	1	1	1	1	2	10	0	2	1	0	0	0	1	0	1	1	0	0	1	10	1	0	0	0	1	1	0	0	5	5	3	0	1	1
10	3	1	2	31	0	0	0	1	1	0	#NULL!	#NULL!	#NULL!	#NULL!	#NULL!	1	0	#NULL!	#NULL!	#NULL!	2	1	2	0	0	0	0	0	0	0	0	0	0	1	1	1	0	0	1	0	0	0	0	5	5	3	0	1	1
10	3	1	2	29	1	1	0	1	1	0	#NULL!	#NULL!	#NULL!	#NULL!	#NULL!	1	0	1	2	2	2	1	2	1	1	0	0	1	0	0	1	0	0	3	1	1	0	0	0	0	0	0	0	5	5	3	0	1	0
10	3	1	2	39	0	0	0	3	0	1	3	0	1	0	0	1	0	#NULL!	#NULL!	#NULL!	2	1	2	0	0	0	0	0	0	0	0	0	0	2	1	1	0	0	0	0	0	0	0	5	5	0	0	1	0
10	3	1	2	25	0	1	0	1	1	0	#NULL!	#NULL!	#NULL!	#NULL!	#NULL!	1	1	3	3	4	0	2	1	0	0	0	0	0	1	0	0	0	0	1	1	0	0	0	1	0	0	0	0	5	5	3	0	0	0
10	3	1	2	28	0	0	1	2	1	0	#NULL!	#NULL!	#NULL!	#NULL!	#NULL!	1	0	3	2	4	0	0	0	0	0	99	0	0	0	0	0	0	0	2	1	0	1	0	1	0	0	0	0	5	5	3	0	0	0
10	3	1	2	32	0	1	0	2	1	0	#NULL!	#NULL!	#NULL!	#NULL!	#NULL!	1	0	2	2	3	1	0	1	1	1	0	3	0	0	0	0	0	0	1	10	0	0	0	0	0	0	0	0	5	5	0	0	1	0
10	3	1	2	20	0	0	0	99	1	0	#NULL!	#NULL!	#NULL!	#NULL!	#NULL!	1	1	3	2	4	1	0	1	0	0	0	0	0	0	0	0	0	0	1	0	0	0	1	1	0	0	0	0	5	5	0	0	0	0
10	3	1	2	30	0	0	0	1	1	0	#NULL!	#NULL!	#NULL!	#NULL!	#NULL!	1	1	1	3	4	0	1	1	0	0	0	0	0	0	0	0	0	0	1	10	#NULL!	0	0	0	0	0	0	0	5	5	1	0	0	1
10	3	1	2	26	0	0	1	1	1	1	2	0	0	0	0	1	0	#NULL!	2	#NULL!	0	0	0	1	0	0	0	0	0	0	0	0	0	1	0	1	0	0	0	0	0	1	0	0	0	3	0	1	0
10	3	1	2	35	0	1	0	1	1	0	#NULL!	#NULL!	#NULL!	#NULL!	#NULL!	1	1	3	#NULL!	#NULL!	4	2	2	1	1	1	0	0	0	0	0	0	0	1	0	0	0	0	0	1	2	0	0	0	0	0	0	0	0
10	3	1	2	15	1	1	1	1	5	0	#NULL!	#NULL!	#NULL!	#NULL!	#NULL!	1	0	2	2	2	0	0	0	0	0	99	0	0	0	0	0	0	0	1	0	0	0	0	0	0	0	0	0	5	5	1	0	1	0
10	3	1	2	42	0	0	0	2	1	1	2	1	1	1	1	1	1	1	3	2	0	2	1	0	0	0	0	0	0	0	0	0	0	2	1	1	1	0	1	0	0	0	0	5	5	1	0	1	0
10	3	1	2	26	0	0	0	2	1	0	#NULL!	#NULL!	#NULL!	#NULL!	#NULL!	1	0	1	3	3	0	0	0	0	0	99	0	0	0	0	0	0	0	1	10	0	0	0	0	0	0	0	0	5	5	1	0	1	0
10	3	1	2	13	0	1	1	1	1	0	#NULL!	#NULL!	#NULL!	#NULL!	#NULL!	1	0	#NULL!	#NULL!	#NULL!	0	0	0	0	0	99	0	0	0	0	0	0	0	1	1	1	0	0	0	0	0	0	0	5	5	1	0	0	0
10	3	1	2	27	0	0	0	1	0	1	2	0	1	0	0	1	0	3	2	4	0	0	0	1	1	0	0	0	0	0	0	0	0	1	10	0	0	0	1	0	0	1	0	0	0	1	0	0	1
10	3	1	2	23	0	1	0	2	1	0	#NULL!	#NULL!	#NULL!	#NULL!	#NULL!	1	0	3	2	4	0	0	0	0	0	99	0	0	0	0	0	0	0	1	0	99	0	0	0	0	0	0	0	5	5	1	0	0	0
10	3	1	2	25	0	0	1	3	1	0	#NULL!	#NULL!	#NULL!	#NULL!	#NULL!	1	0	2	2	2	0	0	0	0	0	99	0	0	0	0	0	0	0	2	0	0	0	0	0	0	0	0	0	0	0	0	1	1	1
10	3	1	2	16	0	1	0	2	1	0	#NULL!	#NULL!	#NULL!	#NULL!	#NULL!	1	0	3	3	4	0	0	0	0	0	99	0	0	0	0	0	0	0	3	1	0	0	0	0	1	1	0	0	1	0	0	0	0	0
10	3	1	2	30	0	0	0	3	1	0	#NULL!	#NULL!	#NULL!	#NULL!	#NULL!	0	0	2	3	4	0	0	0	0	0	99	0	0	0	0	0	1	0	1	0	0	0	0	0	0	0	0	0	5	5	1	0	1	0
10	3	1	2	23	0	1	0	3	1	0	#NULL!	#NULL!	#NULL!	#NULL!	#NULL!	1	0	3	1	2	0	0	0	0	0	99	0	0	0	0	0	0	0	1	0	0	0	0	1	0	0	0	0	0	0	1	0	0	0
10	3	1	2	27	0	0	0	2	1	1	3	0	1	0	1	1	0	2	4	4	0	0	0	0	0	99	0	0	0	0	0	0	0	4	1	1	1	0	0	0	0	0	0	0	0	0	1	0	1
10	3	1	2	34	0	0	1	1	1	0	#NULL!	#NULL!	#NULL!	#NULL!	#NULL!	1	1	3	2	3	4	0	2	0	0	0	0	0	0	0	0	0	0	1	0	0	1	0	0	0	0	1	0	5	5	1	0	1	0
10	3	1	2	40	0	1	0	3	0	1	2	0	0	0	0	1	1	#NULL!	2	#NULL!	0	1	1	0	0	0	0	0	0	0	0	0	0	1	0	0	0	0	0	0	0	0	0	5	5	0	0	1	0
10	3	1	2	26	0	1	0	2	5	0	#NULL!	#NULL!	#NULL!	#NULL!	#NULL!	1	0	3	3	4	0	0	0	0	0	99	0	0	0	0	0	0	0	1	0	1	0	0	1	0	0	0	0	5	5	0	1	1	0
10	3	1	2	25	0	1	0	1	5	0	#NULL!	#NULL!	#NULL!	#NULL!	#NULL!	1	0	2	2	2	0	0	0	0	0	99	0	0	0	0	0	0	0	1	1	1	0	0	0	0	0	0	0	0	0	0	1	1	0
10	3	1	2	39	0	1	0	1	5	0	#NULL!	#NULL!	#NULL!	#NULL!	#NULL!	1	1	#NULL!	#NULL!	#NULL!	0	1	1	0	0	0	0	0	0	0	0	0	0	1	0	0	0	0	0	0	0	0	0	5	5	1	0	1	0
10	3	1	2	27	0	1	0	3	1	1	2	0	0	0	0	1	1	2	2	3	1	0	1	0	0	0	0	0	0	0	0	0	0	1	0	1	0	0	0	0	0	0	0	5	5	1	0	0	0
10	3	1	2	31	0	1	0	2	1	0	#NULL!	#NULL!	#NULL!	#NULL!	#NULL!	1	0	#NULL!	#NULL!	4	0	1	1	0	0	0	0	0	0	0	1	0	0	1	1	1	0	0	0	0	0	1	0	0	0	0	1	0	0
10	3	1	2	21	0	1	1	1	1	0	#NULL!	#NULL!	#NULL!	#NULL!	#NULL!	1	1	3	3	4	0	1	1	1	0	0	0	1	0	1	1	0	0	1	0	0	1	0	1	0	0	0	0	5	5	0	0	0	0
10	3	1	2	29	1	1	0	1	1	0	#NULL!	#NULL!	#NULL!	#NULL!	#NULL!	1	0	3	3	4	0	0	0	0	0	99	0	0	0	0	0	0	0	1	0	1	0	0	0	0	0	1	0	5	5	0	0	1	0
10	3	1	2	15	1	1	0	1	1	0	#NULL!	#NULL!	#NULL!	#NULL!	#NULL!	1	0	#NULL!	#NULL!	#NULL!	0	0	0	0	0	99	0	0	0	0	0	0	0	1	0	0	0	1	1	0	0	0	0	5	5	0	1	0	0
10	0	0	2	36	0	0	1	1	1	0	#NULL!	#NULL!	#NULL!	#NULL!	#NULL!	1	0	1	3	3	0	1	1	0	0	0	0	0	0	0	0	0	0	1	1	1	0	0	1	0	0	0	0	5	5	3	0	1	1
10	0	0	2	38	1	1	0	1	1	0	#NULL!	#NULL!	#NULL!	#NULL!	#NULL!	1	1	#NULL!	2	#NULL!	4	0	2	1	1	0	0	0	0	0	0	0	0	1	1	1	0	0	0	0	0	0	0	5	5	3	0	0	0
10	0	0	2	30	1	0	0	1	1	0	#NULL!	#NULL!	#NULL!	#NULL!	#NULL!	1	1	1	2	3	2	0	1	0	0	0	0	0	1	1	1	0	0	1	1	1	0	0	0	0	0	0	0	5	5	3	1	0	0
10	0	0	2	43	1	1	0	1	1	0	#NULL!	#NULL!	#NULL!	#NULL!	#NULL!	1	0	#NULL!	4	#NULL!	0	1	1	1	0	0	0	0	1	0	0	0	0	1	0	0	0	0	0	0	0	0	0	5	5	3	0	1	0
10	3	1	2	34	0	1	0	1	1	0	#NULL!	#NULL!	#NULL!	#NULL!	#NULL!	1	0	3	2	3	3	0	2	1	0	0	0	0	0	0	0	1	0	1	0	1	0	0	0	1	2	1	0	0	0	1	0	0	0
10	3	1	2	27	0	1	0	2	1	0	#NULL!	#NULL!	#NULL!	#NULL!	#NULL!	1	0	3	2	3	1	0	1	1	0	0	0	0	0	0	0	0	0	1	0	0	0	0	0	0	0	0	0	0	0	0	0	0	0
10	3	1	2	27	1	1	1	2	1	0	#NULL!	#NULL!	#NULL!	#NULL!	#NULL!	1	1	3	3	4	0	1	1	1	0	0	0	1	0	0	1	0	0	1	0	0	1	0	1	0	0	0	0	5	5	3	0	0	0
10	3	1	2	16	1	0	0	1	1	0	#NULL!	#NULL!	#NULL!	#NULL!	#NULL!	0	0	1	2	2	0	0	0	0	0	99	0	0	0	0	0	0	0	1	0	1	0	0	0	0	0	0	0	5	5	1	0	0	0
10	3	1	2	34	0	1	1	1	1	1	3	1	1	0	0	1	1	#NULL!	#NULL!	#NULL!	6	2	2	1	0	1	0	1	0	1	1	0	1	9	#NULL!	#NULL!	1	1	1	0	0	0	0	5	5	3	1	0	0
10	3	1	2	34	0	0	0	3	5	1	3	1	0	0	0	1	0	2	2	3	1	0	1	0	0	0	0	0	0	0	0	0	0	4	0	0	1	0	0	0	0	0	0	0	0	0	0	1	1
10	3	1	2	33	0	0	0	2	1	1	2	1	1	0	0	1	0	3	3	4	0	0	0	0	0	99	0	0	0	0	0	1	0	4	0	1	0	0	0	0	0	0	0	5	5	1	0	1	1
10	3	1	2	20	0	1	0	2	1	0	#NULL!	#NULL!	#NULL!	#NULL!	#NULL!	1	0	2	#NULL!	#NULL!	0	0	0	0	0	99	0	0	0	0	0	0	0	1	1	0	0	0	1	0	0	0	0	5	5	1	0	0	0
10	3	1	2	30	1	1	1	1	1	0	#NULL!	#NULL!	#NULL!	#NULL!	#NULL!	1	0	#NULL!	#NULL!	#NULL!	3	0	2	1	0	0	0	1	0	1	1	1	0	1	0	0	1	1	1	2	2	0	0	5	5	1	0	1	1
11	0	0	2	17	0	1	0	2	1	0	#NULL!	#NULL!	#NULL!	#NULL!	#NULL!	1	0	3	1	3	0	0	0	0	0	99	0	0	0	0	0	0	0	1	1	1	0	0	0	0	0	0	0	5	5	0	0	0	0
11	0	0	2	19	0	1	0	1	1	0	#NULL!	#NULL!	#NULL!	#NULL!	#NULL!	1	1	#NULL!	#NULL!	#NULL!	0	1	1	0	0	0	0	0	0	0	0	0	0	3	1	0	0	0	0	0	0	0	0	0	0	0	0	0	0
11	0	0	2	17	0	1	0	1	1	0	#NULL!	#NULL!	#NULL!	#NULL!	#NULL!	1	1	#NULL!	#NULL!	#NULL!	1	0	1	0	0	0	0	0	0	0	0	0	0	1	0	1	0	0	0	0	0	0	0	0	0	0	0	1	0
11	0	0	2	24	0	1	1	1	1	0	#NULL!	#NULL!	#NULL!	#NULL!	#NULL!	1	0	#NULL!	1	#NULL!	0	0	0	0	0	99	0	0	0	0	0	0	0	1	10	99	0	0	0	0	0	0	0	5	5	0	0	1	1
11	0	0	2	15	0	1	1	1	1	0	#NULL!	#NULL!	#NULL!	#NULL!	#NULL!	1	0	3	1	2	0	0	0	0	0	99	0	0	0	0	0	0	0	1	0	1	0	0	0	0	0	0	0	0	0	0	0	1	0
11	0	0	2	22	0	1	0	1	0	0	#NULL!	#NULL!	#NULL!	#NULL!	#NULL!	1	1	2	#NULL!	#NULL!	2	0	1	0	0	0	0	0	0	0	0	0	0	1	1	1	1	1	1	0	0	0	0	5	5	3	0	1	0
11	0	0	2	31	1	1	0	2	1	0	#NULL!	#NULL!	#NULL!	#NULL!	#NULL!	1	0	1	2	2	2	0	1	1	1	0	0	0	0	0	0	0	0	3	10	99	1	0	0	0	0	4	0	5	5	0	1	1	0
11	0	0	2	21	0	0	0	3	1	0	#NULL!	#NULL!	#NULL!	#NULL!	#NULL!	1	0	#NULL!	2	#NULL!	0	0	0	0	0	99	0	0	0	0	0	0	0	1	0	0	0	0	0	0	0	0	0	5	5	3	0	1	1
11	0	0	2	21	0	1	0	1	1	0	#NULL!	#NULL!	#NULL!	#NULL!	#NULL!	1	0	3	1	3	0	0	0	0	0	99	0	0	0	0	0	0	0	1	1	1	1	0	0	0	0	1	0	5	5	3	0	1	0
11	0	0	2	21	0	1	0	2	1	0	#NULL!	#NULL!	#NULL!	#NULL!	#NULL!	1	1	2	1	2	1	0	1	0	0	0	0	0	0	0	0	0	0	1	0	1	0	0	0	0	0	0	0	5	5	3	0	1	0
11	0	0	2	18	0	1	0	2	0	0	#NULL!	#NULL!	#NULL!	#NULL!	#NULL!	1	0	3	3	4	0	0	0	0	0	99	0	0	0	0	0	0	0	3	0	0	0	0	0	0	0	0	0	0	0	3	0	0	1
11	0	0	2	22	0	1	1	2	1	0	#NULL!	#NULL!	#NULL!	#NULL!	#NULL!	1	1	3	1	2	2	0	1	1	1	0	0	0	0	0	0	0	0	1	1	1	1	0	1	0	0	0	0	5	5	3	0	1	0
11	0	0	2	28	0	1	0	3	0	1	3	0	0	0	0	1	0	2	3	3	0	0	0	1	0	0	0	0	0	0	0	0	0	3	10	99	0	0	0	0	0	0	0	0	1	0	0	0	0
11	0	0	2	23	0	1	0	2	1	0	#NULL!	#NULL!	#NULL!	#NULL!	#NULL!	1	0	2	#NULL!	#NULL!	0	0	0	0	0	99	0	0	0	0	0	0	0	1	1	0	0	0	0	0	0	0	0	5	5	3	0	0	0
11	3	1	2	30	0	1	1	1	1	1	2	1	1	0	0	1	1	3	#NULL!	#NULL!	1	0	1	1	0	1	0	0	0	0	0	0	0	1	0	99	0	0	0	0	0	0	0	5	5	1	0	0	0
11	3	1	2	27	0	1	1	#NULL!	0	0	#NULL!	#NULL!	#NULL!	#NULL!	#NULL!	1	0	#NULL!	3	#NULL!	0	0	0	0	0	99	0	0	0	0	0	0	0	4	0	1	0	0	0	0	0	0	0	5	5	0	0	1	0
11	0	0	2	19	0	1	1	2	1	0	#NULL!	#NULL!	#NULL!	#NULL!	#NULL!	0	0	2	#NULL!	#NULL!	0	0	0	0	0	99	0	0	0	0	0	0	0	3	1	0	0	1	1	0	0	0	0	0	0	0	0	0	0
11	0	0	2	28	0	0	1	3	0	0	#NULL!	#NULL!	#NULL!	#NULL!	#NULL!	1	1	3	2	4	0	2	1	0	0	0	0	0	1	0	0	0	0	3	0	0	0	0	0	0	0	0	0	0	0	1	0	0	0
11	3	1	2	15	1	1	0	1	1	0	#NULL!	#NULL!	#NULL!	#NULL!	#NULL!	1	0	#NULL!	#NULL!	#NULL!	0	0	0	0	0	99	0	0	0	0	0	0	0	3	10	1	0	0	0	0	0	0	0	5	5	3	0	1	0
11	3	1	2	20	1	1	1	1	1	0	#NULL!	#NULL!	#NULL!	#NULL!	#NULL!	1	0	3	3	4	0	0	0	0	0	99	0	0	0	0	0	0	0	3	10	99	0	0	0	2	1	1	0	5	5	3	0	1	0
11	3	1	2	27	0	1	0	3	1	0	#NULL!	#NULL!	#NULL!	#NULL!	#NULL!	1	0	#NULL!	2	#NULL!	0	3	2	0	0	0	3	0	0	3	1	0	0	2	10	0	1	0	1	0	0	0	0	0	0	1	1	0	0
11	0	0	2	15	0	0	0	1	1	0	#NULL!	#NULL!	#NULL!	#NULL!	#NULL!	1	0	2	2	3	0	0	0	0	0	99	0	0	0	0	0	0	0	3	0	0	0	0	0	0	0	1	0	0	1	0	0	0	0
11	0	0	2	31	0	1	0	1	1	0	#NULL!	#NULL!	#NULL!	#NULL!	#NULL!	1	0	#NULL!	#NULL!	#NULL!	2	0	1	1	0	0	0	0	0	0	3	0	0	2	10	99	0	0	0	0	0	0	0	0	0	0	0	1	0
11	3	1	2	32	0	1	1	2	1	0	#NULL!	#NULL!	#NULL!	#NULL!	#NULL!	0	0	#NULL!	#NULL!	#NULL!	0	0	0	1	1	0	0	0	0	0	0	0	1	9	#NULL!	#NULL!	0	4	4	0	0	0	0	5	5	3	0	1	0
11	3	1	2	33	0	0	1	3	5	1	1	0	0	1	0	1	0	#NULL!	2	#NULL!	0	0	0	0	0	99	0	0	0	0	0	0	0	4	10	99	0	0	1	0	0	0	0	5	5	0	0	0	0
11	0	0	2	19	0	1	0	2	1	0	#NULL!	#NULL!	#NULL!	#NULL!	#NULL!	1	0	#NULL!	#NULL!	#NULL!	0	0	0	0	0	99	0	0	0	0	0	0	0	3	10	99	0	0	0	0	0	0	0	5	5	3	0	0	0
11	3	1	2	15	0	0	0	1	1	0	#NULL!	#NULL!	#NULL!	#NULL!	#NULL!	1	1	1	4	3	0	1	1	0	0	0	0	0	0	0	0	0	0	1	0	1	1	0	1	0	0	1	0	5	5	3	1	1	1
11	3	1	2	18	0	1	1	3	1	1	3	0	1	0	0	1	0	2	3	3	0	0	0	0	0	99	0	0	0	0	0	0	0	3	0	0	0	0	0	0	0	0	0	5	5	3	1	1	1
11	3	1	2	36	1	1	0	99	0	1	2	1	0	#NULL!	0	1	1	#NULL!	2	#NULL!	0	1	1	1	0	0	0	0	1	0	1	0	0	3	0	#NULL!	0	0	0	0	0	0	0	0	0	3	1	0	0
11	3	1	2	34	1	1	1	2	1	1	3	0	0	0	1	1	0	#NULL!	4	#NULL!	1	1	1	0	0	0	0	1	1	1	1	0	0	1	10	99	0	0	0	0	0	0	0	5	5	3	0	1	0
11	3	1	2	26	0	1	0	3	1	1	2	0	1	0	0	1	0	3	#NULL!	#NULL!	0	0	0	1	1	1	3	0	0	0	0	0	0	3	0	99	0	0	0	0	0	0	0	0	0	0	0	0	0
11	3	1	2	17	3	1	1	1	1	0	#NULL!	#NULL!	#NULL!	#NULL!	#NULL!	1	0	#NULL!	2	#NULL!	0	0	0	0	0	99	0	0	0	0	0	0	0	3	10	99	0	0	1	0	0	1	0	0	0	3	0	1	0
11	3	1	2	40	1	0	0	1	1	0	#NULL!	#NULL!	#NULL!	#NULL!	#NULL!	1	1	#NULL!	#NULL!	#NULL!	1	0	1	1	0	99	0	0	3	0	0	0	0	3	10	99	0	0	0	0	0	0	0	5	5	3	0	0	0
11	3	1	2	21	1	1	0	3	1	1	2	1	1	0	0	1	0	1	#NULL!	#NULL!	0	0	0	0	0	99	0	0	0	0	0	0	0	2	10	99	0	0	0	0	0	0	0	5	5	1	0	0	0
11	3	1	2	32	0	1	1	3	1	1	3	1	1	0	0	1	1	1	4	4	0	1	1	0	0	0	0	0	0	0	0	0	0	4	10	1	0	0	0	0	0	0	0	5	5	0	0	0	0
11	0	0	2	37	0	1	0	2	1	0	#NULL!	#NULL!	#NULL!	#NULL!	#NULL!	1	1	3	#NULL!	#NULL!	0	2	1	1	1	0	3	0	0	0	0	0	0	3	10	99	0	0	1	0	0	0	0	5	5	3	0	1	0
11	0	0	2	16	0	1	1	1	1	0	#NULL!	#NULL!	#NULL!	#NULL!	#NULL!	1	0	#NULL!	#NULL!	#NULL!	0	0	0	0	0	99	0	0	0	0	0	0	0	1	10	0	0	0	0	0	0	0	0	0	0	1	0	1	0
11	3	1	2	27	0	1	0	2	1	0	#NULL!	#NULL!	#NULL!	#NULL!	#NULL!	1	0	3	4	4	0	0	0	0	0	99	0	0	0	0	0	0	0	3	10	99	0	0	0	0	0	0	0	5	5	3	0	1	0
11	0	0	2	31	0	0	0	3	0	1	2	1	1	0	0	1	0	3	2	4	0	0	0	0	0	99	0	0	0	0	0	0	0	4	10	99	0	0	0	0	0	0	0	0	0	0	0	0	0
11	0	0	2	19	1	1	0	1	1	1	3	0	1	0	0	1	1	#NULL!	#NULL!	#NULL!	0	1	1	1	0	0	0	0	0	3	0	0	0	1	10	99	0	0	0	0	0	0	0	5	5	3	0	0	0
11	3	1	2	20	0	0	0	2	1	0	#NULL!	#NULL!	#NULL!	#NULL!	#NULL!	1	1	3	2	3	0	1	1	0	0	0	0	0	0	0	0	0	0	3	10	99	0	0	1	0	0	0	0	5	5	1	1	1	0
11	3	1	2	19	0	1	0	1	1	0	#NULL!	#NULL!	#NULL!	#NULL!	#NULL!	1	1	#NULL!	#NULL!	#NULL!	0	1	1	0	0	99	0	0	0	0	0	0	1	9	#NULL!	#NULL!	0	0	0	2	2	0	0	5	5	3	0	3	0
11	3	1	2	31	0	0	0	1	1	0	#NULL!	#NULL!	#NULL!	#NULL!	#NULL!	1	0	2	#NULL!	#NULL!	0	0	0	1	1	0	0	0	0	0	0	0	0	4	10	1	0	0	0	0	0	0	0	0	0	3	0	0	1
11	0	0	2	24	0	1	1	2	1	1	3	0	0	0	0	1	0	1	2	2	0	0	0	0	0	99	0	0	0	0	0	0	0	1	10	99	0	0	0	0	0	0	0	0	0	3	0	0	0
11	3	1	2	22	0	1	0	1	1	0	#NULL!	#NULL!	#NULL!	#NULL!	#NULL!	1	1	2	3	4	2	0	1	0	0	1	0	1	0	0	0	0	0	3	10	0	0	0	0	0	0	0	0	5	5	3	0	0	0
11	3	1	2	26	0	1	0	2	1	0	#NULL!	#NULL!	#NULL!	#NULL!	#NULL!	1	1	3	2	3	1	0	1	0	0	1	0	0	0	3	0	0	0	3	10	99	0	4	4	0	0	0	0	0	0	0	0	1	0
11	0	0	2	29	0	1	1	2	1	1	3	1	1	0	1	1	0	1	3	4	0	0	0	0	0	99	0	0	0	0	0	0	0	3	1	1	1	0	0	0	0	0	0	0	0	3	0	1	0
11	3	1	2	33	0	0	1	2	1	0	#NULL!	#NULL!	#NULL!	#NULL!	#NULL!	1	0	1	#NULL!	#NULL!	0	0	0	0	0	99	0	0	0	0	0	0	0	1	10	0	0	0	0	0	0	0	0	5	5	0	0	0	0
11	0	0	2	33	0	0	0	2	1	1	3	1	0	0	0	1	1	2	3	4	0	1	1	0	0	1	0	1	0	0	0	0	0	1	0	0	0	0	1	0	0	0	1	1	0	1	0	0	0
11	3	1	2	30	0	0	0	1	1	1	3	1	1	0	0	1	0	#NULL!	#NULL!	#NULL!	3	0	2	0	0	0	0	0	0	0	0	0	0	1	1	1	1	0	0	0	0	0	0	0	0	1	0	0	1
11	3	1	2	24	0	1	0	2	1	0	#NULL!	#NULL!	#NULL!	#NULL!	#NULL!	1	1	3	2	4	1	0	1	1	1	0	0	0	1	0	1	0	0	3	10	99	1	0	0	0	0	0	0	0	0	0	0	0	0
11	0	0	2	30	0	1	0	2	1	1	3	0	0	0	0	1	1	3	2	4	0	1	1	0	0	1	3	0	0	0	0	0	0	3	10	0	0	0	0	0	0	0	0	1	0	3	0	1	0
11	3	1	2	24	0	0	0	2	1	0	#NULL!	#NULL!	#NULL!	#NULL!	#NULL!	1	0	2	3	4	0	0	0	0	0	99	0	0	0	0	0	0	0	1	10	99	0	0	0	0	0	0	0	1	0	3	0	0	0
11	0	0	2	18	0	1	0	2	1	0	#NULL!	#NULL!	#NULL!	#NULL!	#NULL!	1	0	1	#NULL!	#NULL!	0	0	0	0	0	99	0	0	0	0	0	0	0	1	1	1	0	0	0	0	0	0	0	0	0	0	0	1	0
11	3	1	2	38	0	1	1	2	5	1	3	1	1	1	0	1	1	3	4	4	0	1	1	0	0	0	0	0	0	0	0	0	0	1	0	0	1	0	0	0	0	0	0	5	5	1	1	1	0
11	3	1	2	19	1	1	0	2	1	0	#NULL!	#NULL!	#NULL!	#NULL!	#NULL!	1	0	#NULL!	2	#NULL!	0	0	0	0	0	99	0	0	0	0	0	0	0	3	0	1	0	0	0	0	0	0	0	0	1	3	0	1	1
11	3	1	2	39	0	0	0	1	1	0	#NULL!	#NULL!	#NULL!	#NULL!	#NULL!	1	1	3	3	4	0	1	1	0	0	99	0	4	1	0	0	1	0	3	1	0	1	0	0	0	0	0	0	0	0	0	0	1	0
11	3	1	2	20	0	0	1	2	1	1	1	1	1	1	0	1	0	1	2	2	0	0	0	0	0	99	0	0	0	0	0	0	0	1	1	1	1	0	1	0	0	0	0	5	5	1	0	1	0
11	3	1	2	31	0	1	0	3	5	0	#NULL!	#NULL!	#NULL!	#NULL!	#NULL!	1	1	3	#NULL!	#NULL!	0	1	1	0	0	0	0	0	0	0	0	1	0	3	1	1	1	0	0	0	0	0	0	0	0	0	0	0	0
11	3	1	2	25	1	1	0	2	5	0	#NULL!	#NULL!	#NULL!	#NULL!	#NULL!	1	0	1	1	2	2	0	1	1	0	0	0	1	0	0	1	0	0	1	1	0	1	0	0	0	0	0	0	1	0	0	0	1	0
11	3	1	2	22	0	0	1	2	0	0	#NULL!	#NULL!	#NULL!	#NULL!	#NULL!	1	0	3	2	3	0	0	0	1	1	0	0	0	0	0	0	1	0	3	10	99	0	0	0	0	0	0	0	5	5	1	1	1	0
11	3	1	2	33	1	0	0	2	1	1	3	1	1	0	0	0	0	2	2	3	0	0	0	1	0	0	0	0	1	0	0	0	0	3	1	0	0	0	0	0	0	0	0	0	0	0	0	1	0
11	3	1	2	25	0	1	0	2	1	0	#NULL!	#NULL!	#NULL!	#NULL!	#NULL!	1	0	2	3	3	0	0	0	0	0	99	0	0	0	0	0	0	0	1	1	1	0	0	0	0	0	0	0	5	5	0	0	1	0
11	3	1	2	38	0	1	1	1	1	0	#NULL!	#NULL!	#NULL!	#NULL!	#NULL!	1	1	3	2	3	1	0	1	0	0	0	3	0	0	0	0	0	1	9	#NULL!	#NULL!	0	0	1	0	0	0	0	5	5	0	0	3	1
11	3	1	2	30	0	0	0	2	1	0	#NULL!	#NULL!	#NULL!	#NULL!	#NULL!	1	1	3	#NULL!	#NULL!	0	1	1	1	0	0	0	1	1	0	0	0	0	3	10	99	4	4	4	0	0	0	0	0	0	0	0	0	1
11	0	0	2	28	0	1	0	3	0	1	3	1	1	0	0	1	0	3	2	3	0	0	0	0	0	99	0	0	0	0	0	0	0	2	1	0	1	1	0	0	0	0	0	0	0	0	0	1	0
11	3	1	2	18	0	1	0	1	1	0	#NULL!	#NULL!	#NULL!	#NULL!	#NULL!	1	1	1	#NULL!	#NULL!	0	1	1	0	0	1	0	1	1	0	0	0	0	3	1	1	0	0	0	0	0	0	0	0	0	1	1	1	0
11	3	1	2	39	0	1	0	3	0	1	3	0	1	0	0	1	0	#NULL!	3	#NULL!	0	0	0	1	1	0	3	0	0	0	0	0	0	3	10	0	1	1	1	0	0	4	0	1	0	3	1	1	0
11	0	0	2	15	0	1	0	1	1	0	#NULL!	#NULL!	#NULL!	#NULL!	#NULL!	1	0	#NULL!	#NULL!	#NULL!	0	0	0	0	0	99	0	0	0	0	0	0	0	1	10	99	0	0	0	0	0	0	0	0	0	0	0	0	0
11	3	1	2	27	0	1	0	2	1	0	#NULL!	#NULL!	#NULL!	#NULL!	#NULL!	1	0	3	#NULL!	#NULL!	0	0	0	0	0	99	0	0	0	0	0	0	0	1	10	99	0	0	0	0	0	0	0	5	5	3	0	1	0
11	0	0	2	35	0	1	1	1	1	0	#NULL!	#NULL!	#NULL!	#NULL!	#NULL!	1	0	#NULL!	#NULL!	#NULL!	0	0	0	1	0	99	0	0	0	0	0	0	0	1	10	1	1	4	4	0	0	0	0	5	5	3	0	0	0
11	0	0	2	25	0	1	1	2	1	0	#NULL!	#NULL!	#NULL!	#NULL!	#NULL!	1	1	#NULL!	2	#NULL!	2	0	1	1	0	0	0	1	1	3	1	0	0	3	10	99	0	0	0	0	0	0	0	5	5	3	1	1	0
11	3	1	2	20	1	1	1	1	1	0	#NULL!	#NULL!	#NULL!	#NULL!	#NULL!	1	0	1	2	2	0	0	0	0	0	99	0	0	0	0	0	0	0	1	0	99	0	0	1	0	0	1	0	0	1	1	1	1	0
11	3	1	2	25	0	1	0	3	0	1	3	0	0	0	0	1	0	2	4	4	0	0	0	0	0	99	0	0	0	0	0	0	0	4	0	0	0	0	0	0	0	0	0	0	0	0	0	0	0
11	3	1	2	37	1	1	1	2	1	0	#NULL!	#NULL!	#NULL!	#NULL!	#NULL!	1	1	2	#NULL!	#NULL!	0	1	1	0	0	0	3	0	0	0	0	0	0	1	10	1	1	0	0	0	0	0	0	5	5	3	0	1	0
12	0	0	2	25	0	0	0	2	1	0	#NULL!	#NULL!	#NULL!	#NULL!	#NULL!	1	0	1	3	3	0	1	1	0	0	0	0	0	1	0	1	0	0	3	1	1	0	1	1	0	0	0	0	0	1	0	0	0	0
12	3	1	2	25	0	1	1	2	1	1	2	1	1	1	1	1	0	1	4	4	1	0	1	0	0	0	0	1	0	0	1	0	0	3	0	0	1	0	1	0	0	0	0	1	0	0	0	0	0
12	3	1	2	27	0	1	0	3	1	1	3	0	1	0	0	1	0	1	2	2	0	0	0	1	1	0	0	0	0	0	0	0	0	1	0	0	0	0	1	0	0	0	0	0	0	0	0	0	0
12	0	0	2	23	0	0	0	2	0	0	#NULL!	#NULL!	#NULL!	#NULL!	#NULL!	1	0	2	1	2	2	0	1	0	0	0	0	0	0	0	0	0	0	3	0	0	1	0	0	1	2	0	0	0	0	3	0	0	0
12	0	0	2	24	0	1	1	2	1	0	#NULL!	#NULL!	#NULL!	#NULL!	#NULL!	1	0	#NULL!	2	#NULL!	1	0	1	1	0	0	0	0	1	0	0	0	0	3	0	0	1	0	0	0	0	0	0	5	5	3	0	0	1
12	0	0	2	25	0	1	1	1	1	1	3	0	1	0	0	1	0	3	3	4	0	0	0	0	0	99	0	0	0	0	0	0	0	3	0	0	1	0	0	0	0	0	0	5	5	0	0	1	0
12	0	0	2	30	0	1	0	2	1	1	3	0	1	0	1	0	1	1	1	2	1	0	1	0	0	0	0	0	0	0	0	0	0	1	0	0	0	0	0	0	0	0	0	0	0	1	1	0	1
12	0	0	2	31	0	0	0	1	1	0	#NULL!	#NULL!	#NULL!	#NULL!	#NULL!	1	1	1	2	2	1	1	1	1	1	0	0	0	0	0	0	0	0	1	0	0	0	0	0	0	0	0	0	0	1	1	0	1	1
12	0	0	2	35	0	0	0	1	1	0	#NULL!	#NULL!	#NULL!	#NULL!	#NULL!	1	1	2	2	2	0	2	1	1	0	0	0	0	0	0	0	0	0	1	0	0	0	0	0	0	0	0	0	1	0	0	1	0	0
12	0	0	2	27	0	0	1	1	1	1	3	1	1	0	0	1	1	2	2	2	2	0	1	1	1	0	0	0	0	0	0	0	0	1	1	1	0	0	1	0	0	0	0	0	0	0	0	0	0
12	0	0	2	26	0	1	0	2	1	1	3	1	1	0	0	1	0	3	2	4	0	0	0	0	0	99	0	0	0	0	0	0	0	3	0	0	0	0	0	0	0	0	0	5	5	1	1	0	0
12	0	0	2	21	0	1	0	2	1	0	#NULL!	#NULL!	#NULL!	#NULL!	#NULL!	1	0	3	3	4	0	0	0	0	0	99	0	0	0	0	0	0	0	1	1	0	0	0	1	0	0	0	0	0	1	0	0	0	0
12	0	0	2	34	0	1	0	1	1	1	2	0	1	0	1	1	1	1	3	3	5	0	2	0	0	0	0	0	0	0	0	0	0	3	0	0	0	1	0	0	0	0	0	0	0	0	0	1	1
12	0	0	2	19	0	1	0	1	1	0	#NULL!	#NULL!	#NULL!	#NULL!	#NULL!	1	1	1	2	3	2	1	2	0	0	1	0	1	0	1	1	0	0	3	0	1	0	0	0	0	0	0	0	1	0	0	1	1	0
12	3	1	2	33	1	1	0	1	1	0	#NULL!	#NULL!	#NULL!	#NULL!	#NULL!	1	0	1	2	3	2	0	1	0	0	0	0	1	1	0	1	0	0	1	1	0	1	1	1	0	0	0	0	5	5	1	0	1	0
12	0	0	2	24	0	0	1	1	1	1	3	0	1	0	0	1	0	3	3	4	1	0	1	0	0	0	0	0	0	0	0	0	0	1	1	0	0	0	0	0	0	1	0	1	0	1	1	1	0
12	3	1	2	28	0	1	0	2	0	1	3	0	0	1	0	1	0	2	3	4	0	0	0	0	0	99	0	0	0	0	0	0	0	4	0	1	0	0	1	0	0	0	0	5	5	0	0	0	0
12	3	1	2	29	0	1	0	2	0	0	#NULL!	#NULL!	#NULL!	#NULL!	#NULL!	1	0	3	3	4	0	0	0	0	0	99	0	0	0	0	0	0	0	3	0	1	4	0	0	0	0	0	0	0	0	0	3	0	0
12	3	1	2	21	0	1	1	1	1	0	#NULL!	#NULL!	#NULL!	#NULL!	#NULL!	1	1	3	2	3	0	2	1	0	0	0	0	0	0	0	0	0	0	1	1	1	0	0	0	1	2	0	0	0	0	3	0	1	0
12	3	1	2	29	1	1	0	1	1	0	#NULL!	#NULL!	#NULL!	#NULL!	#NULL!	1	0	1	2	2	0	0	0	0	0	99	0	0	0	0	0	0	0	1	0	1	0	1	0	0	0	0	0	5	5	0	1	1	0
12	3	1	2	24	0	1	0	2	0	0	#NULL!	#NULL!	#NULL!	#NULL!	#NULL!	1	1	2	2	3	0	1	1	0	0	0	0	1	0	0	1	0	0	3	0	0	0	0	0	0	0	0	0	0	0	0	1	0	0
12	3	1	2	19	0	1	0	2	1	1	3	1	1	0	1	1	0	1	2	2	0	0	0	0	0	99	0	0	0	0	0	0	0	1	1	1	0	0	1	0	0	0	0	5	5	1	1	0	0
12	3	1	2	23	0	1	0	2	1	1	2	0	1	0	0	0	0	3	2	3	0	0	0	1	1	0	0	0	0	0	0	0	0	1	0	1	0	0	0	0	0	0	0	5	5	0	0	0	0
12	3	1	2	39	1	0	1	1	1	0	#NULL!	#NULL!	#NULL!	999	#NULL!	1	0	1	2	2	0	0	0	0	0	99	0	0	0	0	0	0	0	3	0	0	0	0	1	0	0	0	0	0	1	0	0	0	0
12	3	1	2	25	0	1	0	1	1	1	3	0	1	1	0	1	0	2	3	4	0	0	0	0	0	99	0	0	0	0	0	0	0	1	0	1	1	0	0	0	0	0	0	5	5	0	0	1	0
12	3	1	2	35	0	0	0	1	0	1	3	0	0	0	0	1	0	1	3	3	0	0	0	0	0	99	0	0	0	0	0	0	0	3	0	1	0	0	0	0	0	0	0	0	1	0	0	0	0
12	3	1	2	29	1	0	0	1	1	1	2	1	0	0	0	1	1	1	2	2	0	3	2	0	0	0	0	1	0	0	1	0	0	1	0	0	0	0	1	0	0	0	0	5	5	0	0	0	0
12	3	1	2	27	0	1	0	2	1	0	#NULL!	#NULL!	#NULL!	#NULL!	#NULL!	1	0	2	2	3	0	1	1	0	0	0	0	1	0	0	1	1	0	3	10	99	0	1	1	0	0	0	0	5	5	0	0	1	1
12	3	1	2	17	0	0	0	1	1	0	#NULL!	#NULL!	#NULL!	#NULL!	#NULL!	1	0	1	2	2	0	0	0	0	0	99	0	0	0	0	0	0	0	1	0	1	0	0	0	0	0	0	0	5	5	0	1	1	1
12	3	1	2	19	0	0	0	2	1	0	#NULL!	#NULL!	#NULL!	#NULL!	#NULL!	1	1	#NULL!	#NULL!	3	1	0	1	0	0	0	0	0	0	0	1	0	0	1	0	0	0	0	0	0	0	0	0	5	5	3	0	0	0
12	3	1	2	22	0	0	0	3	0	1	3	1	1	1	1	1	1	1	2	2	1	0	1	0	0	0	0	0	0	0	1	0	0	4	0	1	0	0	1	0	0	0	0	0	0	0	0	0	0
12	3	1	2	17	1	1	0	1	1	0	#NULL!	#NULL!	#NULL!	#NULL!	#NULL!	1	0	3	2	4	0	0	0	1	1	0	0	0	0	0	0	0	0	1	0	0	0	0	0	0	0	0	0	5	5	0	0	0	0
12	3	1	2	24	0	1	0	1	1	0	#NULL!	#NULL!	#NULL!	#NULL!	#NULL!	1	1	2	1	2	4	0	2	1	1	0	0	0	0	0	0	1	0	1	1	1	1	0	0	0	0	0	0	0	1	1	0	0	0
12	3	1	2	23	0	1	0	2	1	0	#NULL!	#NULL!	#NULL!	#NULL!	#NULL!	1	0	3	2	2	0	0	0	0	0	99	0	0	0	0	0	0	0	1	0	0	0	0	0	0	0	0	0	0	1	0	0	0	1
12	3	1	2	34	0	1	0	1	1	0	#NULL!	#NULL!	#NULL!	#NULL!	#NULL!	1	0	1	3	3	1	0	1	0	0	0	0	0	0	0	0	0	0	1	1	1	0	0	0	2	1	0	0	5	5	0	0	0	0
12	3	1	2	37	0	1	1	2	1	0	#NULL!	#NULL!	#NULL!	#NULL!	#NULL!	1	0	3	3	4	1	0	1	1	0	0	0	0	0	0	0	0	0	1	1	0	1	0	1	0	0	0	0	0	1	0	0	0	0
12	3	1	2	24	0	0	0	2	1	0	#NULL!	#NULL!	#NULL!	#NULL!	#NULL!	1	0	3	2	4	0	0	0	0	0	99	0	0	0	0	0	0	0	1	0	0	0	0	1	0	0	0	0	5	5	0	0	0	1
12	3	1	2	28	0	1	0	2	0	1	3	1	1	0	0	1	0	1	2	3	0	0	0	0	0	99	0	0	0	0	0	0	0	1	0	1	0	0	0	0	0	0	0	5	5	0	0	0	0
12	3	1	2	20	0	1	0	1	0	1	3	1	1	0	0	1	0	2	2	3	0	0	0	0	0	99	0	0	0	0	0	0	0	3	0	0	0	0	0	0	0	0	0	0	1	0	0	0	0
12	3	1	2	28	0	1	0	3	0	0	#NULL!	#NULL!	#NULL!	#NULL!	#NULL!	0	0	1	2	3	0	0	0	0	0	99	0	0	0	0	0	0	0	4	1	1	0	0	0	0	0	0	0	5	5	0	0	0	0
12	3	1	2	33	0	0	0	2	1	0	#NULL!	#NULL!	#NULL!	#NULL!	#NULL!	1	0	3	2	3	0	0	0	0	0	99	0	0	0	0	0	0	0	3	1	0	0	0	0	0	0	0	0	5	5	0	1	1	0
12	3	1	2	18	0	1	0	2	1	0	#NULL!	#NULL!	#NULL!	#NULL!	#NULL!	1	0	3	2	3	0	0	0	0	0	99	0	0	0	0	0	0	0	1	0	0	0	0	1	0	0	0	0	5	5	1	0	1	1
12	3	1	2	17	0	1	0	1	1	0	#NULL!	#NULL!	#NULL!	#NULL!	#NULL!	1	0	#NULL!	#NULL!	4	0	0	0	0	0	99	0	0	0	0	0	0	0	1	1	1	0	1	1	0	0	0	0	5	5	1	0	1	0
12	3	1	2	30	1	1	0	2	1	0	#NULL!	#NULL!	#NULL!	#NULL!	#NULL!	1	0	2	2	3	0	0	0	0	0	99	0	0	0	0	0	0	0	1	0	0	0	0	0	0	0	0	0	0	0	0	0	0	0
12	3	1	2	30	1	1	0	1	1	0	#NULL!	#NULL!	#NULL!	#NULL!	#NULL!	1	1	1	3	3	1	1	1	0	0	1	0	1	0	0	1	0	0	3	0	1	0	0	0	0	0	0	0	5	5	0	1	1	0
12	3	1	2	32	0	0	0	3	0	1	2	1	1	0	0	1	0	2	3	4	1	0	1	1	1	1	0	1	0	0	1	0	0	3	0	0	0	0	0	0	0	0	0	5	5	0	0	1	0
13	3	1	3	22	0	0	0	2	1	1	3	0	1	0	0	1	0	2	2	2	0	0	0	0	0	99	0	0	0	0	0	0	0	2	0	0	0	0	0	0	0	0	0	0	0	0	0	0	0
13	3	1	3	20	0	0	1	2	1	1	3	0	1	0	0	1	0	3	4	4	0	0	0	0	0	99	0	0	0	0	0	0	0	2	1	0	0	0	1	0	0	0	0	0	0	1	0	1	0
13	0	0	3	32	0	1	0	3	0	1	3	0	1	0	0	1	0	3	2	3	0	0	0	0	0	99	0	0	0	0	0	0	0	3	0	0	0	0	0	0	0	0	0	0	0	0	0	0	0
13	0	0	3	23	0	0	0	99	1	0	#NULL!	#NULL!	#NULL!	#NULL!	#NULL!	1	1	3	4	4	0	2	1	1	1	0	0	1	0	0	0	0	0	2	0	1	0	0	0	0	0	0	1	0	0	0	0	0	1
13	0	0	3	28	0	1	0	1	5	0	#NULL!	#NULL!	#NULL!	#NULL!	#NULL!	1	0	3	3	4	2	1	2	0	0	0	0	1	1	0	0	0	0	2	0	0	0	0	0	0	0	0	0	5	5	0	0	0	0
13	0	0	3	31	1	0	0	1	5	0	#NULL!	#NULL!	#NULL!	#NULL!	#NULL!	1	0	3	2	3	0	2	1	1	1	0	0	0	0	0	0	0	0	2	1	0	0	0	0	0	0	0	0	0	0	0	0	0	0
13	0	0	3	16	0	0	0	2	1	0	#NULL!	#NULL!	#NULL!	#NULL!	#NULL!	1	0	2	1	2	0	0	0	0	0	99	0	0	0	0	0	0	0	2	0	0	0	0	0	0	0	1	0	0	0	1	0	0	0
13	0	0	3	41	0	0	1	2	0	0	#NULL!	#NULL!	#NULL!	#NULL!	#NULL!	1	0	1	3	3	1	0	1	0	0	0	0	1	0	1	1	0	0	3	0	0	0	0	0	0	0	0	0	1	0	1	1	0	1
13	3	1	3	27	0	0	0	2	0	0	#NULL!	#NULL!	#NULL!	#NULL!	#NULL!	1	0	3	3	4	0	0	0	0	0	99	0	0	0	0	0	0	0	1	0	0	0	1	0	0	0	0	0	0	0	0	0	0	0
13	0	0	3	26	0	0	1	2	1	0	#NULL!	#NULL!	#NULL!	#NULL!	#NULL!	0	0	3	2	4	0	0	0	0	0	99	0	0	0	0	0	0	0	2	0	0	0	0	0	1	1	0	0	0	0	0	0	1	0
13	0	0	3	33	0	1	1	1	0	0	#NULL!	#NULL!	#NULL!	#NULL!	#NULL!	1	0	2	3	4	2	0	1	1	1	0	0	0	0	0	0	0	0	2	0	0	0	0	0	0	0	0	1	1	0	0	0	0	0
13	0	0	3	28	0	1	0	2	1	1	3	1	1	0	0	1	0	2	2	3	0	1	1	0	0	0	0	0	1	0	0	0	0	3	0	0	0	0	0	0	0	1	0	0	0	0	0	0	0
13	0	0	3	32	0	0	0	2	1	0	#NULL!	#NULL!	#NULL!	#NULL!	#NULL!	1	1	3	3	4	1	1	1	1	1	0	0	0	0	0	0	0	0	3	0	0	0	0	0	0	0	0	0	0	0	1	0	0	0
13	0	0	3	27	0	0	0	1	1	1	3	0	0	0	0	1	0	2	2	2	1	0	1	0	0	0	0	0	0	0	0	0	0	1	0	0	0	0	1	0	0	0	0	0	0	0	1	0	0
13	0	0	3	20	0	0	0	3	0	1	3	0	1	0	0	1	0	1	3	4	1	0	1	0	0	0	0	1	1	0	1	0	0	2	1	1	0	0	0	0	0	0	0	0	0	1	1	1	0
13	0	0	3	38	1	0	0	3	0	1	3	0	1	0	0	1	0	3	3	4	2	0	1	1	1	0	0	0	0	0	0	0	0	2	1	0	0	0	0	0	0	0	0	0	0	1	0	0	0
13	0	0	3	22	0	1	0	2	0	0	#NULL!	#NULL!	#NULL!	#NULL!	#NULL!	0	0	2	2	3	0	0	0	0	0	99	0	0	0	0	0	0	0	2	0	0	0	1	1	0	0	0	0	0	0	0	0	0	0
13	0	0	3	26	0	0	0	3	0	0	#NULL!	#NULL!	#NULL!	#NULL!	#NULL!	1	0	1	3	4	0	0	0	1	1	0	0	0	0	0	0	0	0	3	0	0	0	0	0	0	0	0	0	0	0	0	1	0	1
13	0	0	3	21	0	0	1	1	1	0	#NULL!	#NULL!	#NULL!	#NULL!	#NULL!	1	1	1	2	2	0	1	1	0	0	0	0	0	0	0	0	0	0	2	0	0	0	0	1	0	0	1	0	0	0	0	0	1	0
13	0	0	3	26	0	0	0	2	0	1	2	0	1	0	0	1	0	3	3	4	1	0	1	1	0	0	0	1	1	0	1	0	0	4	1	0	0	0	0	0	0	0	0	0	0	3	0	0	0
13	0	0	3	27	0	1	0	1	0	0	#NULL!	#NULL!	#NULL!	#NULL!	#NULL!	1	1	3	3	4	0	2	1	0	0	0	0	0	0	0	0	0	0	2	10	0	0	0	1	0	0	0	0	0	1	1	0	1	0
13	0	0	3	31	1	0	0	2	1	0	#NULL!	#NULL!	#NULL!	#NULL!	#NULL!	1	0	1	#NULL!	#NULL!	0	0	0	0	0	99	0	0	0	0	0	0	0	3	0	0	0	0	0	1	2	0	0	0	0	1	1	0	0
13	3	1	3	23	0	1	0	2	1	1	3	0	1	1	1	1	0	2	2	3	0	0	0	0	0	99	0	0	0	0	0	0	0	2	0	0	0	0	1	2	2	0	1	0	1	1	0	1	1
13	3	1	3	37	0	1	1	1	1	1	3	0	1	0	0	1	0	3	2	3	0	3	2	0	0	0	0	0	0	0	0	0	0	2	1	0	0	1	1	0	0	1	0	0	0	0	0	0	0
13	3	1	3	42	1	0	0	1	0	1	3	0	1	1	0	1	0	2	2	3	2	0	1	1	0	0	0	0	0	0	0	1	0	2	10	1	0	0	0	0	0	0	0	0	0	0	0	0	0
13	0	0	3	25	0	0	0	1	0	1	3	0	1	1	0	1	1	3	4	4	3	0	2	0	0	0	0	0	0	0	0	0	0	2	0	0	0	0	1	0	0	0	0	0	0	1	0	1	0
13	0	0	3	40	0	0	0	1	1	0	#NULL!	#NULL!	#NULL!	#NULL!	#NULL!	1	0	3	3	4	4	0	2	1	0	0	0	1	1	1	1	0	0	2	0	0	1	0	0	0	0	0	0	1	0	1	0	0	1
13	0	0	3	35	0	1	0	1	1	0	#NULL!	#NULL!	#NULL!	#NULL!	#NULL!	1	0	3	2	3	0	0	0	0	0	99	0	0	0	0	0	0	0	3	1	0	0	0	0	0	0	0	0	0	0	0	1	0	1
13	0	0	3	31	0	1	1	1	1	1	3	1	0	0	1	1	0	2	4	4	2	0	1	0	0	0	0	0	0	0	0	0	0	2	0	0	0	0	0	0	0	0	0	0	0	0	0	0	0
13	0	0	3	31	0	0	0	3	0	1	2	0	1	0	0	1	0	2	4	4	2	0	1	1	1	0	0	0	0	0	0	0	0	2	0	0	0	0	1	0	0	0	0	0	0	0	0	0	0
13	3	1	3	38	0	0	0	1	0	1	3	0	1	0	0	1	1	3	2	4	2	2	2	0	0	0	0	0	0	0	0	0	0	4	0	0	0	0	0	1	2	0	0	0	0	1	0	1	0
13	0	0	3	33	0	1	1	2	1	1	3	1	1	1	1	1	0	3	2	3	0	0	0	0	0	99	0	0	0	0	0	0	0	4	0	0	0	0	1	0	0	0	0	0	1	0	0	1	1
13	0	0	3	26	0	1	0	2	1	1	2	0	1	0	0	1	1	1	2	3	3	0	2	0	0	0	0	1	1	1	0	0	0	1	10	99	1	0	0	2	2	1	0	5	5	0	0	1	1
13	0	0	3	19	0	0	0	2	1	1	2	0	1	0	0	1	0	3	2	3	0	0	0	1	1	0	0	0	0	0	0	0	0	3	0	0	0	0	1	0	0	0	0	0	0	1	0	1	0
13	0	0	3	43	0	1	0	2	1	1	3	0	1	0	0	1	0	1	4	4	0	0	0	0	0	99	0	0	0	0	0	0	0	2	1	0	0	0	1	0	0	0	0	5	5	0	0	1	0
13	0	0	3	19	0	0	0	2	1	1	2	1	1	0	1	1	0	3	2	3	0	0	0	0	0	99	0	0	0	0	0	0	0	2	0	0	0	0	1	0	0	0	0	0	0	0	0	0	0
13	0	0	3	27	0	0	0	2	0	0	#NULL!	#NULL!	#NULL!	#NULL!	#NULL!	1	0	#NULL!	2	#NULL!	1	1	1	1	1	0	0	0	0	0	0	0	0	1	10	99	1	0	0	1	1	1	1	5	5	3	1	1	0
13	0	0	3	38	0	0	0	2	0	1	3	0	1	0	0	1	0	3	4	4	0	2	1	0	0	0	0	1	1	0	1	0	0	2	1	0	0	0	1	0	0	0	0	0	0	0	1	0	0
13	0	0	3	23	0	0	0	2	1	0	#NULL!	#NULL!	#NULL!	#NULL!	#NULL!	1	1	3	2	3	1	0	1	0	0	0	0	0	0	0	0	0	0	3	1	0	0	0	1	1	2	0	0	0	0	3	0	0	0
13	0	0	3	32	0	0	0	2	0	0	#NULL!	#NULL!	#NULL!	#NULL!	#NULL!	1	1	2	2	3	0	3	2	0	0	0	0	0	0	0	0	0	0	2	1	0	0	0	0	2	2	0	1	0	0	0	0	1	0
13	0	0	3	16	0	0	0	2	1	0	#NULL!	#NULL!	#NULL!	#NULL!	#NULL!	1	0	1	2	3	0	0	0	0	0	99	0	0	0	0	0	0	0	2	0	0	0	0	0	0	0	0	0	0	0	0	0	1	0
13	3	1	3	36	0	1	0	1	1	0	#NULL!	#NULL!	#NULL!	#NULL!	#NULL!	1	0	2	3	4	1	1	1	0	0	0	0	0	0	0	0	0	0	1	0	0	0	0	0	0	0	0	0	0	0	1	0	0	0
13	3	1	3	33	0	0	0	2	0	0	#NULL!	#NULL!	#NULL!	#NULL!	#NULL!	1	0	2	2	3	0	0	0	0	0	99	0	0	0	0	0	1	0	3	1	0	0	0	0	0	0	0	0	0	0	0	0	1	0
13	3	1	3	25	0	0	0	2	1	0	#NULL!	#NULL!	#NULL!	#NULL!	#NULL!	1	0	1	3	3	1	0	1	1	0	0	0	1	0	0	0	0	0	2	1	0	0	0	1	1	1	0	0	5	5	3	0	0	0
13	3	1	3	35	0	1	0	1	1	0	#NULL!	#NULL!	#NULL!	#NULL!	#NULL!	1	0	3	4	4	2	1	2	0	1	0	0	1	0	0	0	0	0	3	1	0	0	1	1	0	0	1	0	5	5	0	1	0	0
13	3	1	3	33	1	0	0	1	0	0	#NULL!	#NULL!	#NULL!	#NULL!	#NULL!	1	0	3	2	4	0	0	0	0	0	99	0	0	0	0	0	0	0	2	0	0	0	0	0	0	0	0	0	0	0	1	0	0	0
13	3	1	3	37	0	0	0	2	0	1	1	0	0	0	0	1	0	#NULL!	1	#NULL!	1	0	1	0	0	0	0	0	0	0	0	0	0	2	10	99	0	1	1	1	1	0	0	5	5	3	0	0	1
13	3	1	3	24	0	0	0	2	0	1	3	0	0	0	0	1	0	3	2	4	0	0	0	0	0	99	0	0	0	0	0	0	0	4	1	0	0	0	0	0	0	0	0	5	5	3	0	0	0
13	3	1	3	32	0	0	1	2	0	0	#NULL!	#NULL!	#NULL!	#NULL!	#NULL!	1	0	3	4	4	0	0	0	0	0	99	0	0	0	0	0	0	0	3	0	0	1	0	0	0	0	1	0	0	1	0	0	0	0
13	3	1	3	99	3	1	0	99	1	1	3	0	1	1	0	1	1	3	2	4	0	2	1	1	0	0	0	1	0	0	1	0	0	2	0	0	0	0	1	1	2	0	1	0	0	0	1	0	0
13	0	0	3	22	0	0	0	2	0	1	3	1	1	0	0	1	0	2	4	4	0	0	0	1	0	0	0	0	0	0	0	0	0	2	0	0	1	0	1	0	0	0	0	5	5	0	0	0	0
13	0	0	3	44	1	1	0	1	1	0	#NULL!	#NULL!	#NULL!	#NULL!	#NULL!	1	0	2	#NULL!	#NULL!	8	1	2	0	0	0	0	0	0	0	0	0	0	2	1	0	0	0	0	0	0	0	0	0	0	0	0	1	0
13	0	0	3	27	0	0	0	2	0	1	3	0	0	0	0	1	0	3	2	2	0	0	0	0	0	99	0	0	0	0	0	0	0	2	0	0	0	0	0	0	0	0	0	0	1	1	0	1	1
13	0	0	3	33	1	0	0	2	1	0	#NULL!	#NULL!	#NULL!	#NULL!	#NULL!	1	1	1	2	3	0	2	1	0	0	0	0	0	0	0	0	0	0	2	1	0	0	0	1	1	2	1	0	0	0	0	1	0	0
13	3	1	3	40	0	0	0	3	0	0	#NULL!	#NULL!	#NULL!	#NULL!	#NULL!	1	1	2	4	4	2	1	2	0	0	0	0	1	1	0	0	1	0	4	0	99	0	0	0	0	0	0	0	0	0	0	0	0	1
13	3	1	3	21	0	1	0	2	1	0	#NULL!	#NULL!	#NULL!	#NULL!	#NULL!	1	0	2	2	3	1	0	1	1	1	0	0	0	0	0	1	1	0	2	0	0	0	0	0	0	0	0	0	5	5	1	0	0	0
13	3	1	3	26	0	0	0	1	5	0	#NULL!	#NULL!	#NULL!	#NULL!	#NULL!	1	0	3	4	4	0	1	1	1	0	0	0	0	0	0	0	0	0	2	0	0	0	0	0	1	2	0	0	0	0	0	0	0	0
13	3	1	3	41	0	1	0	1	1	0	#NULL!	#NULL!	#NULL!	#NULL!	#NULL!	1	0	3	4	4	1	2	2	0	0	0	0	0	0	0	0	0	0	2	1	1	0	0	0	0	0	0	0	0	0	0	0	0	0
13	3	1	3	34	0	0	1	2	1	0	#NULL!	#NULL!	#NULL!	#NULL!	#NULL!	1	0	2	2	3	1	0	1	0	0	0	0	0	0	0	0	0	0	2	0	99	0	0	0	0	0	0	0	5	5	1	0	0	1
13	3	1	3	34	0	0	0	2	0	1	3	0	0	1	0	1	0	2	2	3	0	3	2	0	0	0	0	0	0	0	1	0	0	2	0	0	0	0	0	2	1	0	0	1	0	3	0	0	1
13	3	1	3	28	0	0	0	2	1	0	#NULL!	#NULL!	#NULL!	#NULL!	#NULL!	1	0	3	4	4	0	0	0	0	0	99	0	0	0	0	0	0	0	2	0	0	0	0	0	0	0	0	0	0	0	1	0	0	0
13	3	1	3	28	1	0	0	2	1	1	2	0	1	0	0	1	0	2	4	4	0	0	0	0	0	99	0	0	0	0	0	0	0	1	0	0	0	0	0	0	0	0	0	0	0	0	0	0	0
13	3	1	3	34	0	0	0	3	0	1	1	1	1	0	0	1	0	1	4	4	0	0	0	0	0	99	0	0	0	0	0	1	0	4	0	0	0	0	0	0	0	0	0	0	0	0	0	0	0
13	3	1	3	26	0	0	0	2	0	1	2	0	1	0	0	1	0	2	4	4	0	0	0	0	0	99	0	0	0	0	0	1	0	2	0	0	0	0	0	0	0	0	0	0	0	1	0	0	0
13	3	1	3	29	0	0	0	1	0	1	2	0	0	0	0	1	0	3	3	4	0	0	0	1	1	0	0	0	1	0	0	0	0	2	1	1	0	0	0	0	0	0	0	0	0	0	0	1	1
13	3	1	3	41	0	0	0	2	1	0	#NULL!	#NULL!	#NULL!	#NULL!	#NULL!	1	0	2	4	4	4	2	2	0	0	0	0	1	0	1	0	0	0	2	1	0	0	0	0	0	0	0	0	1	0	0	0	0	0
13	3	1	3	31	0	0	0	1	0	0	#NULL!	#NULL!	#NULL!	#NULL!	#NULL!	1	1	2	4	4	1	0	1	0	0	0	0	0	0	0	0	0	0	2	1	1	0	0	0	0	0	0	0	0	0	0	0	1	0
13	3	1	3	26	1	0	0	1	1	1	1	0	1	1	0	1	0	3	4	4	0	1	1	1	0	0	0	1	0	0	1	0	0	2	0	0	0	0	0	2	1	0	0	0	0	0	0	0	1
13	3	1	3	41	0	0	0	3	1	1	3	0	0	0	0	1	0	1	2	2	0	0	0	0	0	99	0	0	0	0	0	0	0	2	1	1	0	0	1	0	0	0	0	5	5	0	1	1	1
13	3	1	3	18	0	0	0	2	1	0	#NULL!	#NULL!	#NULL!	#NULL!	#NULL!	1	0	2	2	3	0	0	0	0	0	99	0	0	0	0	0	0	0	2	0	0	0	0	0	0	0	0	0	0	1	1	0	1	0
13	3	1	3	26	1	0	0	1	1	0	#NULL!	#NULL!	#NULL!	#NULL!	#NULL!	1	1	2	2	2	3	0	2	0	1	0	0	1	1	0	1	0	0	2	0	0	1	1	1	0	0	0	0	1	1	0	0	0	1
13	3	1	3	32	0	1	0	1	1	0	#NULL!	#NULL!	#NULL!	#NULL!	#NULL!	1	1	3	3	4	4	0	2	0	0	0	0	0	0	0	0	0	0	1	0	0	0	0	0	1	2	1	0	0	0	0	0	0	0
13	3	1	3	18	0	0	0	2	5	0	#NULL!	#NULL!	#NULL!	#NULL!	#NULL!	1	0	#NULL!	#NULL!	#NULL!	0	0	0	0	0	99	0	0	0	0	0	0	0	2	10	1	0	0	1	0	0	0	0	5	5	3	1	0	0
13	3	1	3	27	0	0	0	2	1	0	#NULL!	#NULL!	#NULL!	#NULL!	#NULL!	1	0	3	2	3	0	1	1	1	0	0	0	0	0	0	0	0	0	3	0	0	0	0	1	1	2	0	0	0	1	0	0	1	0
13	3	1	3	17	0	0	0	1	5	0	#NULL!	#NULL!	#NULL!	#NULL!	#NULL!	1	0	2	#NULL!	#NULL!	0	0	0	0	0	99	0	0	0	0	0	1	0	4	1	1	0	0	1	0	0	0	0	5	5	0	0	1	1
13	3	1	3	16	0	0	0	2	1	0	#NULL!	#NULL!	#NULL!	#NULL!	#NULL!	1	0	2	1	2	0	0	0	0	0	99	0	0	0	0	0	0	0	1	1	1	0	0	0	0	0	0	0	5	5	1	0	0	0
13	3	1	3	33	0	0	0	1	0	1	2	0	1	0	0	0	1	3	3	4	1	2	2	0	0	0	0	1	0	0	0	0	0	2	1	1	0	0	0	0	0	1	0	0	0	0	0	0	0
13	3	1	3	19	0	0	0	1	0	0	#NULL!	#NULL!	#NULL!	#NULL!	#NULL!	1	0	3	3	4	0	0	0	1	1	0	0	0	0	0	0	0	0	1	0	99	0	0	0	0	0	0	0	5	5	3	0	0	1
13	3	1	3	24	0	0	0	2	0	1	2	0	0	0	0	0	0	3	2	3	0	0	0	0	0	99	0	0	0	0	0	0	0	1	0	0	0	0	0	1	1	0	0	5	5	0	1	0	0
13	3	1	3	23	0	0	0	2	0	0	#NULL!	#NULL!	#NULL!	#NULL!	#NULL!	1	0	3	2	4	0	0	0	0	0	99	0	0	0	0	0	0	0	2	0	0	0	0	0	0	0	0	0	1	0	1	0	0	0
13	3	1	3	28	1	0	0	1	1	1	3	0	1	0	0	1	0	2	4	4	2	1	2	0	0	0	0	0	0	0	1	0	0	2	1	0	0	0	0	0	0	1	0	0	0	0	0	0	0
13	3	1	3	26	0	0	0	2	0	1	2	0	0	0	0	1	0	3	3	4	0	0	0	0	0	99	0	0	0	0	0	0	0	1	1	1	0	0	0	0	0	0	0	0	0	0	1	0	0
13	3	1	3	31	0	0	0	1	1	0	#NULL!	#NULL!	#NULL!	#NULL!	#NULL!	1	0	3	4	4	0	0	0	0	0	99	0	0	0	0	0	0	0	2	1	0	1	1	0	0	0	0	0	0	1	1	0	1	0
13	3	1	3	31	0	1	0	1	1	1	3	1	1	0	1	1	1	3	3	4	3	0	2	1	1	0	0	0	0	0	0	0	0	1	0	0	0	0	0	0	0	0	0	5	5	0	1	0	0
13	3	1	3	46	0	0	0	1	1	1	2	0	1	0	1	1	0	3	2	3	1	1	1	0	0	0	0	0	0	0	0	0	0	2	0	0	0	0	0	0	0	0	0	5	5	0	0	0	0
13	3	1	3	37	0	0	0	3	0	0	#NULL!	#NULL!	#NULL!	#NULL!	#NULL!	1	0	3	2	3	0	3	2	0	0	0	0	1	0	0	1	0	0	1	0	0	0	0	1	0	0	0	0	0	0	0	0	0	0
13	3	1	3	33	0	1	0	2	0	1	2	0	0	0	1	1	1	1	3	3	3	3	2	0	1	0	0	1	1	0	1	0	0	2	1	0	0	0	1	0	0	0	0	0	0	0	0	0	0
13	3	1	3	20	0	0	0	2	0	1	3	0	0	1	0	1	0	2	2	3	0	0	0	0	0	99	0	0	0	0	0	0	0	1	1	1	0	0	0	0	0	0	0	0	0	0	0	0	0
13	3	1	3	33	0	0	0	1	1	1	2	1	1	0	0	1	0	1	4	4	3	0	2	0	0	0	0	0	0	0	0	0	0	1	0	1	0	0	0	0	0	0	0	5	5	0	0	0	0
13	3	1	3	23	0	1	0	2	0	1	2	1	0	1	1	1	0	2	4	4	0	0	0	1	0	0	0	0	0	1	0	0	0	3	0	0	0	0	1	0	0	1	0	0	0	0	1	0	0
13	3	1	3	33	1	0	0	1	0	0	#NULL!	#NULL!	#NULL!	#NULL!	#NULL!	1	0	3	4	4	3	0	2	0	0	0	0	0	0	0	0	1	0	2	1	0	0	0	0	0	0	0	0	5	5	0	0	0	0
13	3	1	3	31	0	0	0	2	0	1	2	0	0	0	0	1	0	1	4	4	0	0	0	0	0	99	0	0	0	0	0	0	0	4	0	0	0	0	0	0	0	0	0	5	5	1	0	0	1
13	3	1	3	20	0	0	0	2	0	0	#NULL!	#NULL!	#NULL!	#NULL!	#NULL!	1	0	1	2	2	0	0	0	0	0	99	0	0	0	0	0	0	0	3	1	1	1	0	0	0	0	0	0	0	0	1	0	0	0
13	3	1	3	22	1	1	0	1	5	0	#NULL!	#NULL!	#NULL!	#NULL!	#NULL!	1	1	1	4	4	0	1	1	0	0	0	0	1	0	1	0	0	0	3	0	0	1	1	1	0	0	0	0	0	0	0	0	1	1
13	3	1	3	33	0	1	0	1	1	0	#NULL!	#NULL!	#NULL!	#NULL!	#NULL!	1	0	3	3	4	3	0	2	0	0	0	0	0	0	0	0	0	0	3	1	0	0	0	0	0	0	0	1	1	0	0	0	0	1
13	3	1	3	34	0	1	0	2	0	1	3	1	1	0	0	1	0	3	2	3	0	0	0	0	0	99	0	0	0	0	0	0	0	2	0	0	0	0	1	0	0	0	0	5	5	0	0	0	0
13	3	1	3	36	0	1	0	2	1	0	#NULL!	#NULL!	#NULL!	#NULL!	#NULL!	1	0	2	3	4	0	0	0	1	0	0	0	0	0	0	0	1	0	2	0	0	1	1	1	0	0	0	0	5	5	3	0	0	0
13	3	1	3	38	0	1	1	2	1	1	1	1	1	0	0	1	0	3	2	3	2	0	1	1	1	1	0	0	1	0	0	0	0	2	0	0	1	0	0	0	0	0	0	0	0	0	1	0	1
13	3	1	3	19	0	1	0	2	1	1	2	0	0	0	0	0	0	3	1	2	0	0	0	0	0	99	0	0	0	0	0	0	0	3	1	1	0	0	0	0	0	0	0	5	5	1	0	1	0
13	3	1	3	32	0	0	0	1	0	1	3	0	0	99	0	0	0	1	3	3	2	0	1	0	0	0	0	0	0	0	0	0	0	3	1	0	0	0	0	0	0	0	0	0	0	0	0	1	0
13	3	1	3	20	0	0	0	3	0	0	#NULL!	#NULL!	#NULL!	#NULL!	#NULL!	1	0	#NULL!	2	#NULL!	0	0	0	0	0	99	0	0	0	0	0	0	0	4	10	99	0	1	1	0	0	0	0	5	5	3	0	0	0
13	3	1	3	18	0	0	0	1	0	0	#NULL!	#NULL!	#NULL!	#NULL!	#NULL!	1	0	2	2	3	1	0	1	1	1	0	0	1	0	0	1	0	0	2	1	0	0	0	0	0	0	0	0	5	5	0	0	0	0
13	3	1	3	34	0	0	0	1	0	0	#NULL!	#NULL!	#NULL!	#NULL!	#NULL!	1	0	2	3	3	4	0	2	0	1	0	0	0	0	0	1	0	0	3	1	0	0	0	0	0	0	0	0	0	0	1	0	0	0
13	3	1	3	33	0	0	0	2	0	1	3	0	1	1	0	1	0	3	2	3	0	0	0	0	0	99	0	0	0	0	0	0	0	3	1	0	0	0	0	0	0	0	0	0	0	1	1	0	1
13	3	1	3	28	0	0	1	2	0	0	#NULL!	#NULL!	#NULL!	#NULL!	#NULL!	0	0	2	1	2	0	0	0	0	0	99	0	0	0	0	0	1	0	3	1	1	0	0	0	0	0	0	0	0	1	0	0	3	1
13	3	1	3	37	0	0	0	1	1	1	1	1	1	1	0	1	0	1	3	3	2	0	1	0	0	0	0	0	0	0	0	0	0	2	0	0	0	0	0	0	0	0	0	0	1	0	0	0	0
13	3	1	3	30	0	0	0	1	1	0	#NULL!	#NULL!	#NULL!	#NULL!	#NULL!	1	0	3	2	3	4	0	2	0	0	0	0	0	0	0	1	0	0	1	10	1	0	0	0	0	0	0	0	5	5	0	0	1	0
13	3	1	3	32	0	0	0	3	0	0	#NULL!	#NULL!	#NULL!	#NULL!	#NULL!	1	1	2	3	4	0	1	1	0	0	0	0	1	0	0	0	1	0	3	0	0	0	0	0	0	0	0	0	5	5	0	1	0	0
13	3	1	3	45	1	0	0	1	1	0	#NULL!	#NULL!	#NULL!	#NULL!	#NULL!	1	0	2	3	4	1	1	1	0	0	0	0	0	0	0	1	0	0	2	1	1	0	0	1	0	0	0	0	5	5	0	1	0	0
13	3	1	3	37	1	1	0	1	0	0	#NULL!	#NULL!	#NULL!	#NULL!	#NULL!	1	0	1	3	3	3	1	2	1	1	0	1	1	0	1	1	0	0	3	0	0	0	0	0	0	0	0	0	1	0	0	0	1	0
13	3	1	3	22	0	1	0	2	0	1	3	0	0	1	1	1	0	3	2	4	0	0	0	0	0	99	0	0	0	0	0	0	0	4	0	0	0	0	0	0	0	0	0	5	5	0	0	0	1
13	3	1	3	18	0	0	1	2	0	1	2	0	1	0	0	1	0	2	2	2	0	0	0	0	0	99	0	0	0	0	0	0	0	4	1	1	0	0	0	0	0	0	0	5	5	3	0	1	0
13	3	1	3	28	0	0	0	2	1	1	1	0	1	0	0	1	1	3	2	3	0	2	1	0	0	0	0	0	0	0	0	0	0	3	0	0	0	0	0	0	0	0	0	0	0	0	0	0	1
13	3	1	3	38	0	1	0	2	0	0	#NULL!	#NULL!	#NULL!	#NULL!	#NULL!	1	0	3	2	4	0	0	0	1	1	0	0	0	0	0	0	0	0	1	1	1	0	0	1	0	0	0	0	5	5	0	1	0	0
13	3	1	3	31	0	0	0	3	0	0	#NULL!	#NULL!	#NULL!	#NULL!	#NULL!	1	0	2	3	4	0	0	0	1	1	0	0	0	0	0	0	0	0	2	0	0	0	1	0	0	0	0	0	0	1	0	0	0	0
13	3	1	3	38	1	0	0	1	1	0	#NULL!	#NULL!	#NULL!	#NULL!	#NULL!	1	0	1	3	3	4	0	2	0	0	0	0	0	0	0	0	1	0	3	1	0	0	0	1	0	0	0	0	0	0	0	1	0	0
13	3	1	3	29	0	0	0	2	0	0	#NULL!	#NULL!	#NULL!	#NULL!	#NULL!	1	0	3	3	4	0	0	0	1	1	0	0	0	0	0	0	0	0	1	0	0	0	0	0	0	0	0	0	0	1	0	0	0	1
13	3	1	3	41	0	1	0	1	0	1	2	0	1	0	0	1	0	2	3	4	0	0	0	0	0	99	0	0	0	0	0	0	0	2	0	1	0	0	0	0	0	0	0	0	0	0	0	0	0
13	3	1	3	28	0	0	1	2	1	1	3	0	0	0	0	0	0	2	2	3	0	0	0	0	0	99	0	0	0	0	0	0	0	3	0	1	0	0	0	0	0	0	0	0	0	0	0	0	1
13	3	1	3	40	0	0	0	2	0	1	2	0	1	1	1	1	0	3	3	4	0	3	2	1	1	0	0	1	0	1	1	1	0	4	0	0	0	1	1	0	0	0	0	5	5	0	0	1	0
13	3	1	3	29	0	0	1	1	1	0	#NULL!	#NULL!	#NULL!	#NULL!	#NULL!	1	1	3	3	4	2	0	1	0	0	0	0	0	0	0	0	0	0	1	0	0	1	1	1	2	2	0	1	0	0	0	0	0	1
13	3	1	3	36	0	0	1	3	0	1	3	1	0	0	0	1	0	3	3	4	3	0	2	0	0	0	0	1	0	1	0	0	0	3	1	0	0	1	1	0	0	0	0	0	0	1	0	0	1
13	3	1	3	28	0	0	0	2	1	0	#NULL!	#NULL!	#NULL!	#NULL!	#NULL!	1	0	#NULL!	4	#NULL!	0	1	1	0	0	0	0	0	0	0	1	0	0	1	10	99	0	1	1	0	0	0	0	5	5	3	0	0	1
13	3	1	3	24	0	0	0	2	1	0	#NULL!	#NULL!	#NULL!	#NULL!	#NULL!	1	0	#NULL!	2	#NULL!	1	0	1	0	0	0	0	0	0	0	0	0	0	1	10	99	0	0	0	0	0	1	0	5	5	3	0	0	0
13	3	1	3	31	1	0	0	1	1	1	3	0	1	0	0	1	0	2	2	2	0	0	0	0	0	99	0	0	0	0	0	0	0	1	1	0	0	0	0	0	0	0	0	5	5	3	0	0	0
13	3	1	3	21	1	0	0	2	1	0	#NULL!	#NULL!	#NULL!	#NULL!	#NULL!	1	1	1	3	3	1	0	1	0	0	0	0	0	0	0	0	0	0	1	1	1	0	0	0	0	0	0	0	0	0	3	0	1	1
13	3	1	3	24	0	0	1	2	0	1	3	0	1	0	0	1	0	2	2	3	0	0	0	0	0	99	0	0	0	0	0	1	0	3	0	0	0	0	1	0	0	0	1	0	0	1	0	0	0
13	3	1	3	41	0	0	0	1	0	1	1	1	1	1	0	1	0	3	3	4	0	3	2	1	1	0	0	0	0	0	0	0	0	1	1	1	1	1	1	0	0	0	0	5	5	3	1	0	0
13	3	1	3	30	0	1	0	1	1	1	2	1	1	0	0	1	0	3	2	4	0	0	0	1	1	0	0	0	0	0	0	1	0	2	1	0	0	0	0	0	0	0	0	0	0	1	0	1	0
14	0	0	3	28	0	0	0	1	1	0	#NULL!	#NULL!	#NULL!	#NULL!	#NULL!	1	0	1	3	3	2	0	1	0	0	0	0	0	0	0	0	0	0	1	0	0	0	0	0	0	0	0	0	0	0	0	0	0	0
14	0	0	3	20	0	0	0	2	1	0	#NULL!	#NULL!	#NULL!	#NULL!	#NULL!	1	0	3	2	4	0	0	0	0	0	99	0	0	0	0	0	0	0	1	0	0	0	0	1	0	0	0	0	5	5	0	0	0	0
14	0	0	3	34	0	0	0	2	0	1	3	0	#NULL!	0	0	1	0	#NULL!	#NULL!	4	0	0	0	0	0	99	0	0	0	0	0	0	0	4	10	1	0	0	0	0	0	1	0	5	5	0	0	1	0
14	3	1	3	29	0	1	0	2	1	0	#NULL!	#NULL!	#NULL!	#NULL!	#NULL!	1	0	2	3	4	0	0	0	0	0	99	0	0	0	0	0	0	0	3	0	0	0	0	0	0	0	0	0	0	0	0	1	0	0
14	0	0	3	20	0	1	0	2	0	1	3	0	0	0	0	1	0	2	2	3	0	0	0	0	0	99	0	0	0	0	0	0	0	4	0	0	0	0	1	0	0	4	0	0	0	0	0	1	0
14	0	0	3	21	0	0	0	1	1	1	2	1	1	0	1	1	0	2	2	2	0	0	0	0	0	99	0	0	0	0	0	0	0	1	10	0	0	0	0	0	0	0	0	1	0	0	0	0	0
14	3	1	3	20	0	1	0	1	1	1	3	0	1	0	0	1	0	#NULL!	#NULL!	#NULL!	0	0	0	0	0	99	0	0	0	0	0	0	0	1	0	1	1	0	0	0	0	1	0	5	5	0	0	0	0
14	0	0	3	22	0	0	0	2	1	0	#NULL!	#NULL!	#NULL!	#NULL!	#NULL!	1	1	3	4	4	0	1	1	1	1	0	0	0	0	0	0	0	0	3	10	1	0	0	0	1	2	0	0	0	0	1	0	0	0
14	0	0	3	18	0	1	0	1	1	0	#NULL!	#NULL!	#NULL!	#NULL!	#NULL!	1	1	#NULL!	#NULL!	#NULL!	1	0	1	0	0	0	0	0	0	0	0	0	0	1	10	1	0	0	0	0	0	0	0	0	0	0	0	0	1
14	0	0	3	28	0	1	1	3	0	1	3	0	0	1	#NULL!	0	0	2	3	4	0	0	0	0	0	99	0	0	0	0	0	0	0	1	0	0	0	1	1	0	0	0	0	0	0	0	1	0	1
14	3	1	3	38	0	0	1	1	1	1	3	0	1	0	1	1	0	1	3	4	0	2	1	1	1	0	0	0	0	0	0	0	0	1	1	1	0	0	0	0	0	0	0	0	1	0	0	1	0
14	0	0	3	23	0	0	0	1	1	0	#NULL!	#NULL!	#NULL!	#NULL!	#NULL!	1	0	3	2	3	0	2	1	0	0	0	0	0	1	1	0	0	0	1	0	0	0	0	0	1	2	0	0	5	5	0	0	0	1
14	0	0	3	23	1	0	0	1	5	0	#NULL!	#NULL!	#NULL!	#NULL!	#NULL!	1	1	2	2	3	1	0	1	0	0	0	0	0	0	0	0	0	0	1	0	0	1	0	0	0	0	0	0	0	0	1	0	0	0
14	3	1	3	30	0	0	0	3	0	0	#NULL!	#NULL!	#NULL!	#NULL!	#NULL!	1	0	1	4	4	1	0	1	0	0	0	0	1	0	0	1	0	0	2	0	0	0	0	1	0	0	0	0	0	0	0	0	0	0
14	0	0	3	19	0	1	0	2	1	0	#NULL!	#NULL!	#NULL!	#NULL!	#NULL!	1	1	3	2	3	0	1	1	0	0	0	0	0	0	0	0	0	0	1	10	0	0	0	1	0	0	1	0	0	0	0	0	0	0
14	3	1	3	25	0	0	0	2	0	1	2	1	1	0	0	1	0	3	2	3	0	0	0	0	0	99	0	0	0	0	0	0	0	4	0	0	1	1	1	0	0	0	0	0	1	0	0	1	0
14	0	0	3	29	0	0	0	1	1	0	#NULL!	#NULL!	#NULL!	#NULL!	#NULL!	1	0	3	3	4	0	1	1	0	0	0	0	0	0	0	1	0	0	1	0	0	0	1	1	0	0	0	0	1	0	0	0	0	0
14	0	0	3	33	0	0	0	1	0	1	3	0	0	1	0	1	0	1	3	4	1	0	1	0	0	0	0	0	0	0	0	0	0	4	0	0	0	0	0	0	0	1	0	0	0	1	0	1	0
14	3	1	3	19	0	1	0	2	0	0	#NULL!	#NULL!	#NULL!	#NULL!	#NULL!	1	0	3	2	4	0	0	0	0	0	99	0	0	0	0	0	0	0	1	0	0	0	0	0	1	2	0	0	0	0	1	0	0	1
14	0	0	3	21	0	1	0	1	1	0	#NULL!	#NULL!	#NULL!	#NULL!	#NULL!	1	1	1	2	2	1	0	1	0	0	0	0	0	0	0	0	0	0	1	0	0	0	0	1	2	2	0	0	0	0	1	0	1	1
14	0	0	3	24	0	1	0	1	0	0	#NULL!	#NULL!	#NULL!	#NULL!	#NULL!	1	0	3	3	4	0	0	0	0	0	99	0	0	0	0	0	0	0	1	0	0	0	0	0	1	2	0	0	1	1	1	0	0	0
14	0	0	3	29	0	1	0	1	0	0	#NULL!	#NULL!	#NULL!	#NULL!	#NULL!	1	1	1	4	4	0	2	1	1	1	0	0	1	0	1	1	0	0	3	1	0	0	0	0	2	2	0	0	0	0	0	1	0	0
14	0	0	3	18	0	1	1	1	5	1	3	1	1	0	1	0	0	2	2	3	0	0	0	0	0	99	0	0	0	0	0	0	0	1	10	0	0	0	0	0	0	0	0	0	0	0	0	0	1
14	0	0	3	31	0	0	0	2	5	0	#NULL!	#NULL!	#NULL!	#NULL!	#NULL!	1	1	#NULL!	#NULL!	#NULL!	1	1	1	0	0	0	0	0	0	0	0	0	0	1	0	0	0	0	0	0	0	0	0	5	5	3	0	1	0
14	0	0	3	19	0	0	1	2	0	1	3	0	0	0	0	1	0	3	3	4	0	0	0	0	0	99	0	0	0	0	0	0	0	1	0	0	0	0	1	0	0	0	0	0	0	0	0	0	0
14	0	0	3	23	0	0	0	2	0	1	3	0	0	0	1	1	1	3	3	4	1	0	1	0	0	0	0	0	0	0	0	0	0	1	0	0	0	0	0	0	0	0	0	0	0	1	0	1	0
14	0	0	3	19	0	0	0	1	1	0	#NULL!	#NULL!	#NULL!	#NULL!	#NULL!	1	0	3	2	3	0	0	0	0	0	99	0	0	0	0	0	0	0	3	0	0	0	0	0	0	0	0	0	1	1	1	0	1	0
14	0	0	3	37	0	0	0	2	0	1	3	0	0	1	0	1	0	1	2	3	1	1	1	1	1	0	0	0	0	0	0	0	0	4	0	0	0	0	1	2	2	0	0	5	5	1	0	1	0
14	0	0	3	40	0	0	0	2	1	0	#NULL!	#NULL!	#NULL!	#NULL!	#NULL!	1	1	2	4	4	3	1	2	0	0	0	0	1	0	0	1	0	0	1	1	0	0	0	1	1	1	0	0	5	5	0	0	1	0
14	0	0	3	21	0	1	1	1	1	0	#NULL!	#NULL!	#NULL!	#NULL!	#NULL!	1	1	2	3	4	1	0	1	0	0	0	0	0	0	0	0	0	0	1	0	0	0	0	0	1	2	0	0	0	1	0	0	1	0
14	3	1	3	14	0	1	1	1	5	0	#NULL!	#NULL!	#NULL!	#NULL!	#NULL!	1	0	#NULL!	#NULL!	#NULL!	0	0	0	0	0	99	0	0	0	0	0	0	0	1	10	0	0	0	0	0	0	1	0	1	0	0	1	0	0
14	3	1	3	23	0	0	0	2	0	1	3	1	1	1	0	1	0	3	3	4	0	0	0	0	0	99	0	0	0	0	0	0	0	4	1	1	1	0	0	0	0	0	0	0	0	0	0	0	0
14	3	1	3	24	0	0	0	1	#NULL!	#NULL!	#NULL!	#NULL!	#NULL!	#NULL!	#NULL!	#NULL!	#NULL!	3	4	4	0	0	0	0	0	99	0	0	0	0	0	1	0	4	0	0	0	0	1	0	0	4	0	0	0	1	1	0	0
14	3	1	3	22	0	0	1	3	0	1	2	0	0	0	0	1	0	#NULL!	#NULL!	#NULL!	0	0	0	1	1	1	0	0	0	0	0	1	0	2	0	0	0	0	0	0	0	0	0	0	0	1	0	1	0
14	0	0	3	23	0	0	0	2	0	0	#NULL!	#NULL!	#NULL!	#NULL!	#NULL!	1	0	2	4	4	0	0	0	0	0	99	0	0	0	0	0	0	0	1	0	0	0	0	0	0	0	0	0	0	0	0	0	0	0
14	0	0	3	36	0	0	1	1	1	0	#NULL!	#NULL!	#NULL!	#NULL!	#NULL!	1	1	3	2	3	4	0	2	1	1	0	0	0	0	0	0	0	0	1	0	0	0	0	0	2	2	0	0	0	1	1	0	0	0
14	0	0	3	18	0	0	0	2	5	0	#NULL!	#NULL!	#NULL!	#NULL!	#NULL!	1	0	2	2	3	0	0	0	0	0	99	0	0	0	0	0	0	0	2	0	0	0	0	1	0	0	0	0	0	0	1	0	0	0
14	3	1	3	36	0	0	0	3	0	1	2	0	1	0	0	1	0	2	2	2	0	0	0	1	1	1	0	0	0	0	0	0	0	4	0	0	0	0	0	0	0	0	0	0	0	0	0	0	1
14	3	1	3	28	0	0	0	2	0	1	3	0	1	0	0	1	0	2	4	4	0	0	0	1	1	0	0	0	0	0	0	0	0	4	10	0	0	0	1	0	0	0	0	0	0	0	0	0	0
14	0	0	3	26	0	0	0	2	1	0	#NULL!	#NULL!	#NULL!	#NULL!	#NULL!	1	0	2	3	4	1	0	1	1	0	0	0	1	1	0	0	0	0	1	0	0	0	0	0	0	0	0	0	0	0	1	0	1	0
14	3	1	3	32	0	0	0	3	0	0	#NULL!	#NULL!	#NULL!	#NULL!	#NULL!	1	1	2	4	4	1	0	1	1	0	0	0	1	0	0	0	0	0	3	0	0	0	0	1	0	0	0	0	0	1	1	0	0	0
14	0	0	3	19	0	0	0	1	1	1	3	1	1	0	0	1	0	1	2	2	0	0	0	0	0	99	0	0	0	0	0	0	0	1	10	0	0	0	1	0	0	0	0	5	5	0	0	1	0
14	0	0	3	35	0	1	1	1	1	1	3	1	1	1	0	1	1	2	3	4	7	0	2	1	0	0	0	0	0	0	0	0	0	1	1	1	1	0	0	1	2	0	0	0	1	0	0	0	0
14	0	0	3	28	0	1	1	2	0	1	3	0	0	0	0	1	0	3	4	4	1	0	1	0	0	0	0	1	0	0	1	0	0	1	0	0	0	0	1	0	0	0	0	0	0	0	1	0	0
14	0	0	3	20	0	0	0	2	1	1	3	0	1	1	0	1	0	3	2	4	0	0	0	0	0	99	0	0	0	0	0	0	0	2	0	0	0	0	1	0	0	0	0	1	0	0	0	0	0
14	0	0	3	28	0	0	0	1	0	1	3	1	1	0	0	1	1	2	4	4	3	0	2	0	0	0	0	0	0	0	0	0	0	4	10	0	0	0	1	0	0	0	0	0	1	1	0	0	0
14	0	0	3	18	0	0	0	1	1	0	#NULL!	#NULL!	#NULL!	#NULL!	#NULL!	1	0	3	1	2	0	0	0	0	0	99	0	0	0	0	0	0	0	1	0	0	0	0	0	0	0	0	0	0	0	0	0	1	1
14	3	1	3	16	0	0	0	1	5	0	#NULL!	#NULL!	#NULL!	#NULL!	#NULL!	1	0	#NULL!	#NULL!	#NULL!	0	0	0	0	0	99	0	0	0	0	0	0	0	1	1	0	1	0	1	0	0	0	0	0	0	1	0	1	0
14	0	0	3	23	0	0	0	2	0	1	3	0	0	0	#NULL!	1	0	3	4	4	0	0	0	0	0	99	0	0	0	0	0	0	0	4	0	0	0	0	1	0	0	0	0	0	1	1	0	0	0
14	3	1	3	28	0	0	0	2	0	0	#NULL!	#NULL!	#NULL!	#NULL!	#NULL!	1	1	#NULL!	#NULL!	#NULL!	3	0	2	1	1	0	0	0	0	0	0	0	0	1	1	1	1	0	0	2	2	0	0	5	5	3	0	0	0
14	0	0	3	32	0	0	0	1	5	0	#NULL!	#NULL!	#NULL!	#NULL!	#NULL!	1	0	2	3	3	1	0	1	0	0	0	0	1	0	0	1	0	0	1	10	0	0	0	0	0	0	0	0	5	5	0	0	0	0
14	0	0	3	27	0	1	0	2	0	0	#NULL!	#NULL!	#NULL!	#NULL!	#NULL!	1	1	3	3	4	0	2	1	1	1	0	0	0	0	0	0	0	0	1	1	1	0	0	0	0	0	0	0	0	0	1	0	1	1
14	0	0	3	17	0	0	1	2	5	0	#NULL!	#NULL!	#NULL!	#NULL!	#NULL!	1	0	2	2	2	0	0	0	0	0	99	0	0	0	0	0	0	0	1	0	1	0	0	0	0	0	0	0	0	0	0	0	0	0
14	0	0	3	21	0	1	0	1	1	0	#NULL!	#NULL!	#NULL!	#NULL!	#NULL!	1	1	2	2	3	1	0	1	0	0	0	0	0	0	0	0	0	0	1	0	0	0	0	1	2	2	0	0	0	1	0	0	1	0
14	0	0	3	26	0	0	0	2	1	1	3	1	1	0	0	1	1	3	2	3	1	0	1	0	0	0	0	0	0	0	0	0	0	1	0	0	0	1	1	0	0	1	0	0	0	0	0	1	0
14	3	1	3	19	0	1	0	1	1	0	#NULL!	#NULL!	#NULL!	#NULL!	#NULL!	1	0	1	2	3	0	0	0	1	1	0	0	0	0	0	0	0	0	1	1	0	0	0	1	0	0	0	0	0	0	0	0	1	0
14	3	1	3	42	0	1	0	1	1	0	#NULL!	#NULL!	#NULL!	#NULL!	#NULL!	1	1	3	3	4	4	2	2	1	99	0	0	1	0	0	1	0	0	1	1	1	0	0	0	1	2	0	0	0	0	0	0	1	0
14	3	1	3	39	0	0	0	3	0	0	#NULL!	#NULL!	#NULL!	#NULL!	#NULL!	1	0	1	2	2	0	2	1	0	0	0	0	1	0	0	0	0	0	4	10	99	0	0	1	0	0	1	0	5	5	0	0	1	0
14	3	1	3	24	0	0	0	2	0	0	#NULL!	#NULL!	#NULL!	#NULL!	#NULL!	1	1	1	3	3	1	0	1	0	0	0	0	0	0	0	0	0	0	3	0	0	0	0	1	0	0	0	0	5	5	0	0	0	0
14	3	1	3	24	0	0	0	2	5	0	#NULL!	#NULL!	#NULL!	#NULL!	#NULL!	1	0	1	3	4	0	1	1	0	0	0	0	0	0	0	0	0	0	3	0	1	0	0	0	0	0	4	0	0	0	0	0	0	0
14	3	1	3	29	0	0	0	2	0	1	3	0	1	0	0	1	0	3	4	4	0	2	1	1	1	0	0	1	0	0	1	0	0	3	1	0	0	0	1	0	0	0	0	5	5	1	0	0	0
14	0	0	3	21	0	0	0	1	0	0	#NULL!	#NULL!	#NULL!	#NULL!	#NULL!	1	1	1	4	4	1	0	1	0	0	0	0	0	0	0	0	0	0	1	1	0	1	0	1	1	2	0	0	0	0	1	0	1	0
14	0	0	3	22	0	0	0	2	1	0	#NULL!	#NULL!	#NULL!	#NULL!	#NULL!	1	0	2	4	4	1	0	1	0	0	99	0	0	0	0	0	0	0	3	0	0	0	0	0	0	0	0	0	5	5	0	0	1	0
14	3	1	3	19	0	1	0	2	0	1	3	0	0	0	0	1	0	2	2	3	0	0	0	0	0	99	0	0	0	0	0	0	0	2	0	0	0	0	0	0	0	1	0	0	0	0	0	1	0
14	0	0	3	22	0	1	0	1	0	0	#NULL!	#NULL!	#NULL!	#NULL!	#NULL!	1	1	3	3	4	1	0	1	1	1	0	0	0	0	1	0	0	0	1	10	1	0	0	1	2	2	0	0	1	0	1	0	0	0
14	0	0	3	20	0	0	0	2	1	0	#NULL!	#NULL!	#NULL!	#NULL!	#NULL!	1	1	2	2	2	1	0	1	0	0	0	0	0	0	0	0	0	0	4	0	0	0	0	0	0	0	1	0	0	0	1	0	0	0
14	0	0	3	39	0	0	0	2	0	1	1	0	1	0	0	1	0	#NULL!	#NULL!	#NULL!	0	0	0	1	99	0	0	0	0	0	0	0	0	4	0	0	0	0	1	0	0	0	0	0	0	0	0	0	0
14	0	0	3	33	0	0	0	3	0	1	3	1	1	0	0	1	0	#NULL!	3	#NULL!	0	1	1	0	0	0	0	0	0	0	0	0	0	4	10	0	0	0	0	0	0	0	1	0	0	0	0	1	0
14	0	0	3	19	0	0	0	2	0	0	#NULL!	#NULL!	#NULL!	#NULL!	#NULL!	1	0	3	2	3	0	0	0	0	0	99	0	0	0	0	0	0	0	2	0	0	0	0	1	2	1	0	0	0	1	1	0	0	0
14	0	0	3	21	0	0	0	2	1	0	#NULL!	#NULL!	#NULL!	#NULL!	#NULL!	1	1	3	2	3	0	1	1	0	0	0	0	0	0	0	0	0	0	1	0	0	0	0	0	0	0	0	0	1	1	1	0	0	0
14	0	0	3	22	0	0	1	2	5	0	#NULL!	#NULL!	#NULL!	#NULL!	#NULL!	1	0	3	2	3	0	0	0	0	0	99	0	0	0	0	0	0	0	1	0	1	0	1	0	0	0	0	0	0	0	1	0	0	0
14	0	0	3	26	0	1	0	2	0	1	3	1	1	0	0	1	0	1	3	4	0	0	0	0	0	99	0	0	0	0	0	0	0	2	1	0	0	0	0	0	0	0	0	0	0	0	0	1	0
14	0	0	3	31	0	1	0	2	1	1	3	1	1	0	0	1	0	3	4	4	0	0	0	1	1	0	0	0	0	0	0	0	0	1	0	0	0	0	1	0	0	0	0	0	1	1	0	1	0
14	0	0	3	16	0	0	0	1	1	0	#NULL!	#NULL!	#NULL!	#NULL!	#NULL!	1	0	2	2	3	0	0	0	0	0	99	0	0	0	0	0	0	0	2	0	0	0	0	1	0	0	0	0	0	1	1	0	1	0
14	0	0	3	31	0	1	0	2	0	1	3	1	1	1	1	1	0	2	2	3	0	0	0	1	1	0	0	0	0	0	0	0	0	4	0	0	0	0	1	0	0	0	0	0	0	0	0	0	0
14	0	0	3	33	0	0	1	2	0	1	3	0	0	0	0	1	0	3	1	2	0	0	0	0	0	99	0	0	0	0	0	0	0	4	0	0	0	0	0	0	0	0	0	5	5	0	0	1	1
14	3	1	3	35	0	0	0	3	0	1	3	1	1	1	0	1	1	3	3	4	1	1	1	0	0	0	0	0	0	0	0	0	0	3	0	0	0	0	0	0	0	4	0	0	0	0	0	0	0
14	3	1	3	43	0	1	0	1	5	0	#NULL!	#NULL!	#NULL!	#NULL!	#NULL!	1	0	#NULL!	#NULL!	#NULL!	4	0	2	0	0	99	0	0	0	0	0	0	0	1	10	99	0	0	0	1	1	0	0	0	0	0	0	0	1
14	3	1	3	44	1	1	0	1	5	0	#NULL!	#NULL!	#NULL!	#NULL!	#NULL!	1	0	#NULL!	#NULL!	#NULL!	1	0	1	0	0	0	0	0	0	0	3	0	0	1	0	1	0	0	0	1	2	0	0	0	0	1	0	0	0
14	3	1	3	35	0	1	0	1	1	1	3	1	0	1	0	1	0	1	4	4	2	0	1	1	1	0	0	0	0	0	0	0	0	1	0	0	1	0	1	0	0	0	0	0	0	1	0	0	1
14	3	1	3	20	0	0	0	2	0	1	3	1	0	0	0	1	0	3	2	4	0	0	0	0	0	99	0	0	0	0	0	0	0	1	1	1	1	0	1	1	1	1	0	0	0	1	0	0	0
14	3	1	3	24	0	0	0	2	0	1	3	0	0	0	#NULL!	1	0	1	4	4	0	0	0	0	0	99	0	0	0	0	0	0	0	4	0	0	0	0	1	0	0	1	0	0	0	0	0	1	0
14	3	1	3	31	0	0	0	2	0	0	#NULL!	#NULL!	#NULL!	#NULL!	#NULL!	1	0	3	2	3	0	0	0	1	1	0	0	0	0	0	0	0	0	4	0	0	0	0	1	0	0	4	0	0	0	0	0	1	0
14	3	1	3	21	0	0	0	1	0	0	#NULL!	#NULL!	#NULL!	#NULL!	#NULL!	1	1	3	4	4	0	2	1	0	0	0	0	0	0	0	0	0	0	1	1	0	0	0	1	0	0	1	0	0	0	1	0	0	0
14	3	1	3	18	0	0	1	2	1	0	#NULL!	#NULL!	#NULL!	#NULL!	#NULL!	1	0	1	3	3	0	0	0	0	0	99	0	0	0	0	0	0	0	1	1	1	0	0	1	1	2	0	0	5	5	1	0	0	1
14	3	1	3	33	0	0	0	3	1	0	#NULL!	#NULL!	#NULL!	#NULL!	#NULL!	1	0	1	4	4	0	1	1	0	0	0	0	0	0	0	0	0	0	1	10	1	0	0	0	0	0	0	0	0	0	1	0	0	1
14	3	1	3	27	0	0	0	2	0	1	3	0	0	0	0	1	0	3	2	3	0	0	0	0	0	99	0	0	0	0	0	0	0	4	10	99	0	0	0	0	0	0	0	5	5	3	0	0	0
14	3	1	3	31	0	1	0	1	1	0	#NULL!	#NULL!	#NULL!	#NULL!	#NULL!	1	1	1	4	4	2	1	2	0	0	0	0	0	0	0	0	0	0	3	0	0	1	0	1	1	2	1	0	0	0	1	0	1	1
14	3	1	3	34	0	0	0	2	0	1	3	0	1	0	0	0	1	#NULL!	#NULL!	#NULL!	1	1	1	0	0	0	0	0	0	0	1	0	0	4	0	0	0	0	0	0	0	0	0	0	0	0	0	0	0
14	3	1	3	34	1	0	0	1	0	0	#NULL!	#NULL!	#NULL!	#NULL!	#NULL!	1	0	1	4	4	0	2	1	1	1	0	0	0	0	0	1	0	0	2	1	0	0	0	0	1	2	0	0	1	0	0	0	0	0
14	3	1	3	24	0	0	1	1	1	0	#NULL!	#NULL!	#NULL!	#NULL!	#NULL!	1	1	2	4	4	1	2	2	0	0	0	0	1	0	1	1	0	1	9	#NULL!	#NULL!	1	0	0	2	2	1	0	0	0	3	0	3	0
14	3	1	3	36	0	0	0	1	1	0	#NULL!	#NULL!	#NULL!	#NULL!	#NULL!	1	0	2	4	4	0	1	1	1	1	0	0	0	0	0	0	0	0	2	1	1	0	0	1	0	0	0	0	0	0	0	0	0	0
14	3	1	3	40	0	0	0	3	0	1	3	0	0	0	0	1	1	3	2	4	0	3	2	1	1	0	0	1	0	0	1	0	0	4	1	1	0	0	1	0	0	0	0	0	0	0	0	0	0
14	3	1	3	42	0	0	0	1	1	1	2	1	1	0	0	1	0	2	2	2	4	0	2	1	1	0	0	0	0	0	0	0	0	2	1	1	0	1	1	2	1	0	0	0	0	0	0	1	0
14	3	1	3	36	1	0	0	1	5	1	2	0	1	0	0	1	0	1	4	3	0	0	0	0	0	99	0	0	0	0	0	0	0	2	0	0	0	0	1	0	0	4	0	0	0	0	0	0	0
14	3	1	3	30	0	1	0	2	0	1	3	0	0	0	0	1	0	3	3	4	0	0	0	0	0	99	0	0	0	0	0	0	0	4	0	0	0	0	1	0	0	4	0	5	5	0	0	0	0
14	3	1	3	22	0	1	0	1	1	0	#NULL!	#NULL!	#NULL!	#NULL!	#NULL!	1	1	2	4	4	1	1	1	0	0	0	0	0	0	0	0	0	0	1	1	1	1	1	1	0	0	0	0	0	0	0	0	0	0
14	3	1	3	20	0	0	0	2	1	0	#NULL!	#NULL!	#NULL!	#NULL!	#NULL!	1	0	3	2	4	0	0	0	0	0	99	0	0	0	0	0	0	0	2	0	0	0	1	1	0	0	0	0	5	5	0	0	0	0
14	3	1	3	17	0	0	1	1	0	0	#NULL!	#NULL!	#NULL!	#NULL!	#NULL!	1	0	2	3	4	0	0	0	0	0	99	0	0	0	0	0	0	0	3	0	0	0	0	1	0	0	0	0	0	0	0	0	1	0
14	3	1	3	34	0	0	0	3	0	1	3	0	1	0	0	1	0	3	3	4	0	0	0	1	1	0	0	0	0	0	0	0	0	4	0	0	0	0	0	0	0	0	0	5	5	3	0	0	0
14	3	1	3	33	0	0	0	2	0	1	3	0	0	0	0	1	0	3	3	4	0	1	1	0	0	0	0	0	0	0	0	0	0	1	0	0	0	0	1	0	0	0	0	5	5	3	0	1	0
14	3	1	3	18	0	0	0	1	5	0	#NULL!	#NULL!	#NULL!	#NULL!	#NULL!	1	1	3	2	3	0	1	1	0	0	0	0	0	0	0	0	0	0	1	10	0	0	0	0	0	0	0	0	0	0	3	0	1	0
14	3	1	3	22	0	1	0	2	1	0	#NULL!	#NULL!	#NULL!	#NULL!	#NULL!	1	1	3	2	3	0	1	1	0	0	0	0	1	0	0	1	0	0	2	0	0	0	0	0	0	0	0	0	0	0	0	0	0	0
14	3	1	3	40	0	0	0	2	0	0	#NULL!	#NULL!	#NULL!	#NULL!	#NULL!	1	0	3	3	4	0	1	1	1	99	0	0	0	0	0	0	0	0	3	0	0	0	0	1	0	0	0	0	0	0	0	0	0	0
14	3	1	3	44	0	0	0	3	0	0	#NULL!	#NULL!	#NULL!	#NULL!	#NULL!	1	0	3	4	4	1	2	2	0	0	0	0	0	0	0	1	0	0	4	0	0	0	0	1	0	0	0	0	5	5	0	0	1	0
14	3	1	3	28	0	0	0	2	0	1	3	1	1	0	0	1	0	1	4	4	0	0	0	0	0	99	0	0	0	0	0	0	0	4	10	#NULL!	1	0	1	0	0	0	0	0	0	0	0	0	0
14	3	1	3	23	0	0	0	2	1	0	#NULL!	#NULL!	#NULL!	#NULL!	#NULL!	1	0	3	3	4	0	0	0	0	0	99	0	0	0	0	0	0	0	4	1	0	0	1	1	0	0	1	0	0	0	1	0	0	0
14	3	1	3	43	0	0	0	3	0	1	3	0	1	0	0	1	0	#NULL!	#NULL!	#NULL!	2	0	1	1	0	0	0	0	0	0	0	0	0	1	0	0	0	0	0	0	0	0	0	0	0	0	0	0	0
14	3	1	3	33	1	1	1	2	1	1	2	0	0	0	0	1	0	1	4	4	0	1	1	1	0	0	0	0	0	0	0	0	0	1	0	0	0	0	1	1	1	0	0	1	1	0	0	0	1
14	3	1	3	33	0	0	0	2	0	0	#NULL!	#NULL!	#NULL!	#NULL!	#NULL!	1	0	2	2	3	0	0	0	1	1	0	0	0	0	0	0	0	0	1	1	1	1	0	1	1	1	0	0	0	0	0	0	0	0
14	3	1	3	20	0	1	0	1	1	0	#NULL!	#NULL!	#NULL!	#NULL!	#NULL!	1	0	3	2	2	0	0	0	0	0	99	0	0	0	0	0	0	0	1	0	1	0	0	1	0	0	0	0	5	5	0	0	0	1
14	3	1	3	33	0	1	0	1	1	1	3	0	1	0	0	1	0	3	4	4	0	1	1	1	0	0	0	1	0	0	1	0	0	4	0	1	0	0	1	0	0	0	0	0	0	0	0	0	0
14	3	1	3	23	0	0	0	2	0	1	3	1	1	0	0	1	0	3	3	4	0	0	0	0	0	99	0	0	0	0	0	0	0	1	10	0	0	0	1	0	0	0	0	0	0	1	0	0	0
14	3	1	3	26	0	1	0	2	0	0	#NULL!	#NULL!	#NULL!	#NULL!	#NULL!	1	0	1	4	4	0	1	1	0	0	0	0	0	0	0	0	0	0	1	0	0	0	0	1	0	0	0	0	0	0	0	0	0	0
14	3	1	3	17	0	0	0	1	1	0	#NULL!	#NULL!	#NULL!	#NULL!	#NULL!	1	0	3	3	4	0	0	0	0	0	99	0	0	0	0	0	0	0	1	1	1	0	0	1	0	0	0	0	0	0	1	0	0	0
14	3	1	3	28	0	1	1	1	1	0	#NULL!	#NULL!	#NULL!	#NULL!	#NULL!	1	1	3	2	3	4	0	2	1	1	0	0	0	0	0	0	0	0	2	1	0	0	1	1	0	0	0	0	0	0	1	0	1	0
14	3	1	3	43	0	0	0	1	0	0	#NULL!	#NULL!	#NULL!	#NULL!	#NULL!	1	0	1	3	3	7	0	2	1	99	0	0	0	0	0	0	0	0	1	1	1	1	1	1	0	0	0	0	1	0	1	0	1	1
14	3	1	3	23	0	0	1	2	0	0	#NULL!	#NULL!	#NULL!	#NULL!	#NULL!	1	0	2	4	4	0	0	0	0	0	99	0	0	0	0	0	0	0	2	0	0	0	0	1	0	0	1	0	0	0	0	0	0	1
14	3	1	3	28	0	0	0	2	0	1	3	0	0	0	0	0	0	3	2	4	0	0	0	0	0	99	0	0	0	0	0	0	0	1	0	0	0	0	1	0	0	0	0	1	0	0	0	0	1
14	3	1	3	33	0	0	0	2	0	1	2	0	0	0	0	0	0	3	4	4	0	0	0	0	0	99	0	0	0	0	0	0	0	4	10	99	0	0	1	0	0	0	0	5	5	3	0	1	1
14	3	1	3	36	0	0	0	2	0	1	2	1	1	0	0	1	0	2	3	4	2	0	1	0	0	0	0	0	0	0	0	0	0	4	0	0	0	0	1	0	0	0	0	1	0	1	0	1	1
14	3	1	3	39	0	0	0	3	0	1	2	0	1	0	0	1	0	3	3	4	0	0	0	0	0	99	0	0	0	0	0	0	0	2	0	0	0	0	1	0	0	0	0	5	5	0	0	1	1
14	3	1	3	22	0	0	0	1	1	1	2	0	1	0	0	1	1	3	4	4	0	1	1	0	0	0	0	0	0	0	0	0	0	2	0	0	0	0	0	0	0	1	0	1	0	0	0	0	1
14	3	1	3	30	0	1	0	2	0	1	2	0	#NULL!	0	0	1	1	2	2	3	1	0	1	0	0	0	0	1	1	0	0	1	0	3	1	0	0	0	0	0	0	0	0	0	0	0	0	0	0
14	3	1	3	25	0	0	0	2	0	1	2	0	0	0	0	1	0	1	4	4	0	0	0	0	0	99	0	0	0	0	0	0	0	4	0	1	0	0	1	1	1	1	0	5	5	1	0	0	0
14	3	1	3	31	0	0	0	2	1	0	#NULL!	#NULL!	#NULL!	#NULL!	#NULL!	1	0	1	2	3	2	0	1	0	0	0	0	0	0	0	0	0	0	3	0	0	0	0	1	0	0	1	0	0	1	0	0	1	0
14	3	1	3	36	0	1	0	2	1	0	#NULL!	#NULL!	#NULL!	#NULL!	#NULL!	1	0	3	3	4	0	0	0	1	1	0	0	0	0	0	0	0	0	1	1	1	0	0	1	0	0	0	0	0	0	0	0	0	0
14	3	1	3	44	0	0	1	3	0	1	2	1	0	0	0	1	0	2	2	2	1	0	1	0	0	0	0	0	0	0	0	0	0	2	0	0	0	1	1	2	1	1	0	0	0	0	1	1	0
14	3	1	3	20	0	0	0	1	0	1	3	0	0	0	0	1	0	3	1	2	0	0	0	0	0	99	0	0	0	0	0	0	0	3	0	0	0	0	1	0	0	0	0	5	5	0	0	1	0
14	3	1	3	26	0	0	0	2	0	1	2	0	0	0	0	1	0	2	3	4	1	1	1	1	1	0	0	0	0	0	0	0	0	4	10	0	0	0	1	0	0	0	0	1	0	0	0	0	0
14	3	1	3	25	0	0	0	2	0	1	2	0	1	1	0	1	0	3	2	4	0	0	0	0	0	99	0	0	0	0	0	0	0	4	0	0	0	0	1	0	0	1	0	0	0	0	0	1	1
14	3	1	3	44	0	0	0	1	1	1	2	1	1	0	0	1	0	1	3	4	0	0	0	1	1	0	0	0	0	0	0	0	0	3	10	0	1	0	0	0	0	0	0	0	0	0	0	0	0
14	3	1	3	27	0	1	0	2	1	0	#NULL!	#NULL!	#NULL!	#NULL!	#NULL!	1	0	2	4	4	0	0	0	0	0	99	0	0	0	0	0	0	0	1	0	0	0	0	0	0	0	0	0	0	0	0	0	0	0
14	3	1	3	14	0	0	0	1	5	0	#NULL!	#NULL!	#NULL!	#NULL!	#NULL!	1	0	3	2	4	0	0	0	0	0	99	0	0	0	0	0	0	0	1	0	0	0	0	0	0	0	0	0	5	5	0	0	1	0
14	3	1	3	36	0	0	0	1	1	1	1	1	1	0	0	1	1	3	3	4	4	0	2	0	0	0	0	0	0	0	0	0	0	2	0	0	0	0	0	0	0	0	0	0	0	1	0	0	0
14	3	1	3	19	0	0	0	1	1	0	#NULL!	#NULL!	#NULL!	#NULL!	#NULL!	1	1	2	2	3	1	1	1	0	0	0	0	1	0	0	1	0	1	9	#NULL!	#NULL!	0	0	0	2	2	0	0	5	5	3	0	3	0
14	3	1	3	39	0	1	1	1	1	1	3	1	1	0	0	1	0	2	3	3	1	1	1	0	0	0	0	1	0	0	1	0	1	9	#NULL!	#NULL!	1	0	1	0	0	0	0	5	5	3	0	3	0
14	3	1	3	31	0	0	0	2	0	1	2	1	1	0	0	1	0	#NULL!	2	#NULL!	0	1	1	0	0	0	0	0	0	0	0	0	0	2	0	1	0	0	0	0	0	0	0	0	0	1	0	0	0
14	3	1	3	29	0	0	0	2	1	0	#NULL!	#NULL!	#NULL!	#NULL!	#NULL!	1	0	3	2	4	0	0	0	1	1	0	0	0	0	0	0	0	0	4	0	0	0	1	0	1	2	0	0	0	0	0	0	0	1
14	3	1	3	31	1	0	0	1	1	0	#NULL!	#NULL!	#NULL!	#NULL!	#NULL!	1	1	1	4	4	3	1	2	0	0	0	0	1	0	0	1	0	1	9	#NULL!	#NULL!	0	0	0	0	0	0	0	5	5	3	0	3	0
14	3	1	3	17	0	0	0	1	1	0	#NULL!	#NULL!	#NULL!	#NULL!	#NULL!	1	0	2	2	3	0	0	0	0	0	99	0	0	0	0	0	0	0	1	0	0	0	0	1	0	0	0	0	5	5	0	0	0	0
14	3	1	3	25	0	1	0	2	0	1	2	1	1	0	0	1	0	3	2	4	0	0	0	0	0	99	0	0	0	0	0	0	0	4	0	0	0	0	1	0	0	0	0	0	1	0	0	0	0
14	3	1	3	31	0	0	0	2	0	1	3	1	1	0	0	1	0	3	3	4	1	0	1	0	0	0	0	0	0	0	0	0	0	4	1	0	0	0	0	0	0	0	0	5	5	1	0	0	0
14	3	1	3	36	0	0	0	2	0	1	2	1	1	0	1	1	0	3	2	2	0	0	0	0	0	99	0	0	0	0	0	0	0	4	10	0	0	0	1	0	0	0	0	0	0	0	0	0	0
14	3	1	3	32	0	1	0	1	0	1	3	1	0	0	0	1	1	2	3	3	4	0	2	0	0	0	0	0	0	0	0	0	0	1	1	1	0	0	0	2	2	0	0	0	0	0	0	0	0
14	3	1	3	41	0	0	0	1	1	1	2	1	1	0	0	1	0	3	#NULL!	#NULL!	2	0	1	0	0	0	0	0	0	0	0	0	0	4	1	1	0	0	0	0	0	0	0	0	0	0	0	1	0
14	3	1	3	36	0	0	0	2	0	1	3	0	1	0	0	1	0	3	3	4	1	0	1	0	0	0	0	0	0	0	0	0	0	2	0	0	0	0	0	0	0	0	0	0	0	0	0	0	1
14	3	1	3	37	0	0	0	2	0	0	#NULL!	#NULL!	#NULL!	#NULL!	#NULL!	1	1	1	4	4	5	0	2	1	0	0	0	1	0	1	0	0	0	2	0	1	1	0	0	0	0	0	0	0	0	1	0	1	0
14	3	1	3	18	0	0	0	2	1	1	2	1	1	0	1	1	0	2	2	3	0	0	0	0	0	99	0	0	0	0	0	0	0	1	1	1	0	0	0	0	0	0	0	0	0	0	0	1	1
14	3	1	3	30	0	1	0	1	0	0	#NULL!	#NULL!	#NULL!	#NULL!	#NULL!	1	0	2	2	3	2	1	2	0	0	0	0	1	0	1	1	0	0	4	0	0	0	0	1	1	2	0	0	0	0	0	0	0	0
14	3	1	3	24	0	1	1	1	1	0	#NULL!	#NULL!	#NULL!	#NULL!	#NULL!	1	1	2	3	3	1	0	1	0	0	0	0	0	0	0	0	0	0	1	0	0	0	0	0	0	0	0	0	0	0	1	0	0	0
14	3	1	3	23	0	1	0	1	0	0	#NULL!	#NULL!	#NULL!	#NULL!	#NULL!	1	0	3	3	4	1	0	1	0	0	0	0	0	0	0	0	0	0	3	0	0	0	0	1	2	1	0	0	0	0	0	0	0	1
14	3	1	3	23	0	1	0	1	0	0	#NULL!	#NULL!	#NULL!	#NULL!	#NULL!	1	0	1	4	4	0	0	0	0	0	99	0	0	0	0	0	0	0	1	1	1	0	0	0	0	0	1	0	0	0	0	0	0	0
14	3	1	3	26	0	1	0	2	1	0	#NULL!	#NULL!	#NULL!	#NULL!	#NULL!	1	1	3	4	4	0	1	1	0	0	0	0	0	0	0	0	0	0	1	1	1	0	0	0	0	0	0	0	0	0	1	0	0	0
14	3	1	3	29	0	0	0	2	0	1	3	0	0	0	0	1	0	3	3	4	0	0	0	0	0	99	0	0	0	0	0	0	0	4	0	1	0	0	1	0	0	0	0	0	0	1	0	0	1
14	3	1	3	30	0	0	0	3	0	1	3	1	1	0	0	1	0	2	4	4	0	0	0	0	0	99	0	0	0	0	0	0	0	4	0	1	0	0	1	0	0	0	0	0	0	1	0	1	0
14	3	1	3	37	0	0	0	3	1	0	#NULL!	#NULL!	#NULL!	#NULL!	#NULL!	1	0	3	2	4	1	1	1	0	0	0	0	0	0	0	0	0	0	4	10	0	0	0	0	0	0	0	0	1	1	1	0	0	1
14	3	1	3	36	0	0	0	3	0	1	3	0	1	0	0	1	0	1	4	4	0	0	0	1	1	0	0	0	0	0	0	0	0	3	0	0	0	0	1	0	0	0	0	0	0	0	0	0	0
14	3	1	3	31	1	0	0	3	0	1	3	0	1	0	1	0	0	2	3	3	0	0	0	0	0	99	0	0	0	0	0	0	0	4	0	0	0	0	0	0	0	0	0	0	0	0	0	0	0
14	3	1	3	17	0	0	1	2	1	0	#NULL!	#NULL!	#NULL!	#NULL!	#NULL!	1	0	3	2	3	0	0	0	0	0	99	0	0	0	0	0	0	0	1	1	1	0	0	1	0	0	0	0	5	5	1	0	0	0
14	3	1	3	33	0	0	0	2	0	0	#NULL!	#NULL!	#NULL!	#NULL!	#NULL!	1	0	#NULL!	#NULL!	#NULL!	0	0	0	0	0	99	0	0	0	0	0	0	0	4	10	1	0	0	1	0	0	0	0	0	0	0	0	0	0
14	3	1	3	20	0	1	1	1	1	0	#NULL!	#NULL!	#NULL!	#NULL!	#NULL!	1	0	#NULL!	2	#NULL!	1	0	1	0	0	0	0	1	0	0	0	0	0	1	10	99	0	1	1	0	0	1	1	5	5	3	0	0	1
14	3	1	3	42	0	1	1	1	1	0	#NULL!	#NULL!	#NULL!	#NULL!	#NULL!	1	0	#NULL!	#NULL!	#NULL!	4	0	2	1	1	0	0	0	0	0	0	0	0	1	10	1	1	0	0	2	1	1	0	0	0	0	0	0	1
14	3	1	3	30	0	0	0	3	0	1	3	0	0	0	0	0	0	3	2	4	0	0	0	0	0	99	0	0	0	0	0	0	0	4	0	0	0	0	0	0	0	1	0	0	0	0	0	0	0
14	3	1	3	17	0	1	0	2	5	0	#NULL!	#NULL!	#NULL!	#NULL!	#NULL!	1	0	2	2	3	0	0	0	0	0	99	0	0	0	0	0	0	0	1	0	0	0	0	0	0	0	0	0	0	0	1	0	0	0
14	3	1	3	25	0	0	0	2	1	1	2	1	1	0	0	1	0	3	2	4	0	1	1	0	0	0	0	0	0	0	0	0	0	4	0	1	0	0	0	0	0	0	0	0	0	1	0	0	0
14	3	1	3	26	1	0	0	1	0	0	#NULL!	#NULL!	#NULL!	#NULL!	#NULL!	1	0	2	2	3	1	0	1	1	1	0	0	0	0	0	1	0	0	2	0	0	0	0	1	0	0	0	0	5	5	3	0	0	1
14	3	1	3	36	1	1	0	1	1	1	1	1	1	1	0	1	1	3	2	3	0	5	2	0	0	0	0	0	0	0	0	0	0	2	0	0	0	0	1	0	0	0	0	0	1	0	0	1	0
14	3	1	3	30	0	1	0	2	0	1	2	1	1	0	0	1	0	3	3	4	1	0	1	0	0	0	0	0	0	0	0	0	0	3	0	0	0	0	1	0	0	0	0	5	5	1	0	1	1
15	0	0	1	26	0	0	0	2	0	1	3	0	0	1	0	1	0	1	2	3	1	0	1	0	0	0	0	0	0	0	0	0	0	1	0	0	0	0	1	0	0	1	0	0	1	1	0	0	1
15	0	0	1	23	0	0	0	2	1	1	3	1	1	0	1	1	0	2	2	3	0	0	0	0	0	99	0	0	0	0	0	0	0	1	1	0	0	0	0	0	0	0	0	0	0	0	0	1	0
15	3	1	1	31	0	0	0	2	0	1	2	0	0	0	0	1	1	1	3	4	1	3	2	1	1	0	0	1	0	0	0	0	0	3	0	1	0	0	1	0	0	0	0	0	0	0	0	0	0
15	3	1	1	30	0	1	0	3	0	1	2	0	0	1	0	1	0	2	2	2	0	0	0	1	1	0	0	0	0	0	0	0	0	3	0	1	0	0	0	0	0	0	0	0	0	1	0	1	0
15	0	0	1	39	0	1	0	1	0	1	3	0	1	0	0	1	0	2	2	2	2	0	1	0	0	0	0	0	0	0	0	0	0	1	0	0	0	0	0	0	0	0	0	0	0	0	0	0	0
15	0	0	1	32	0	0	0	3	0	0	#NULL!	#NULL!	#NULL!	#NULL!	#NULL!	0	0	2	2	3	1	0	1	0	0	0	0	0	0	0	0	0	0	1	0	0	0	0	0	0	0	0	0	0	1	0	0	1	0
15	0	0	1	42	0	0	0	1	1	0	#NULL!	#NULL!	#NULL!	#NULL!	#NULL!	1	0	1	4	4	0	3	2	1	1	0	0	0	0	0	0	0	0	3	1	0	0	1	1	0	0	1	0	0	0	1	0	1	0
15	0	0	1	29	0	1	0	2	0	1	3	0	1	0	0	1	0	1	2	3	1	0	1	1	0	1	0	0	0	0	0	0	0	1	0	0	0	0	0	0	0	1	0	0	0	0	0	1	0
15	0	0	1	17	0	0	0	1	0	0	#NULL!	#NULL!	#NULL!	#NULL!	#NULL!	1	0	3	2	4	0	0	0	0	0	99	0	0	0	0	0	0	0	1	0	0	0	0	0	0	0	0	0	0	0	0	0	1	0
15	0	0	1	22	0	1	1	1	1	1	3	0	0	0	0	1	0	1	3	4	0	0	0	0	0	99	0	0	0	0	0	0	0	1	0	0	0	1	0	0	0	0	0	0	1	1	0	1	1
15	0	0	1	20	0	1	1	1	1	0	#NULL!	#NULL!	#NULL!	#NULL!	#NULL!	1	0	#NULL!	2	#NULL!	0	0	0	0	0	99	0	0	0	0	0	0	0	1	1	1	0	0	0	0	0	0	0	0	0	0	0	0	0
15	3	1	1	38	0	1	0	2	0	1	3	0	0	0	0	1	1	3	2	3	0	2	1	0	0	0	0	0	0	0	0	0	0	4	1	0	0	0	0	0	0	0	0	5	5	0	0	0	0
15	0	0	1	32	0	0	0	1	1	1	3	0	0	0	0	1	0	#NULL!	2	#NULL!	2	0	1	0	0	0	0	1	0	0	1	0	0	1	1	0	0	0	0	0	0	1	0	0	0	0	0	0	0
15	0	0	1	46	0	1	1	2	0	1	3	0	1	0	0	1	0	2	4	4	0	4	2	0	0	0	0	0	0	0	0	0	0	3	1	1	1	0	0	0	0	0	0	0	1	0	0	0	1
15	3	1	1	34	0	0	1	2	1	0	#NULL!	#NULL!	#NULL!	#NULL!	#NULL!	1	0	2	3	4	1	1	1	0	0	0	0	0	0	0	0	0	0	1	0	0	0	0	0	0	0	0	0	0	0	0	0	0	0
15	0	0	1	21	0	1	0	2	0	0	#NULL!	#NULL!	#NULL!	#NULL!	#NULL!	1	1	3	2	4	0	1	1	0	0	0	0	0	0	0	0	0	0	1	1	0	0	0	1	0	0	1	0	0	0	1	0	0	0
15	0	0	1	30	0	0	0	3	0	1	3	1	1	1	0	1	1	3	2	3	1	1	1	1	0	0	0	1	0	1	1	0	0	4	10	99	0	0	0	0	0	0	0	0	0	0	0	0	0
15	0	0	1	18	1	1	1	2	1	1	3	0	0	0	1	0	0	1	3	3	0	0	0	0	0	99	0	0	0	0	0	0	0	2	10	99	0	1	0	0	0	0	0	5	5	3	0	0	1
15	0	0	1	34	0	1	0	1	1	0	#NULL!	#NULL!	#NULL!	#NULL!	#NULL!	1	1	2	2	2	7	0	2	0	0	0	0	0	0	0	0	0	0	1	1	0	0	0	1	0	0	0	0	1	1	1	0	0	0
15	0	0	1	32	0	0	0	2	0	1	3	0	0	0	0	1	1	3	3	4	0	1	1	0	0	0	0	0	0	0	0	0	0	1	0	0	0	0	0	0	0	0	0	0	1	1	0	0	0
15	0	0	1	22	0	1	0	2	1	1	3	0	0	0	0	1	0	3	2	3	0	0	0	0	0	99	0	0	0	0	0	0	0	1	0	0	0	0	0	0	0	0	0	5	5	1	0	0	0
15	0	0	1	24	0	1	0	2	1	0	#NULL!	#NULL!	#NULL!	#NULL!	#NULL!	1	0	3	1	2	0	0	0	0	0	99	0	0	0	0	0	0	0	1	10	99	0	0	1	0	0	0	0	5	5	0	0	1	0
15	0	0	1	23	0	1	1	2	1	1	3	1	1	0	1	1	0	3	2	3	0	0	0	0	0	99	0	0	0	0	0	0	0	3	0	0	0	0	1	0	0	1	1	5	5	1	0	1	1
15	0	0	1	21	0	0	0	1	1	1	3	0	0	0	0	1	0	3	2	3	0	0	0	0	0	99	0	0	0	0	0	0	0	3	10	0	0	0	0	0	0	0	0	0	0	0	0	0	0
15	0	0	1	21	0	1	1	1	1	0	#NULL!	#NULL!	#NULL!	#NULL!	#NULL!	1	0	3	2	3	0	0	0	0	0	99	0	0	0	0	0	0	0	2	0	0	0	0	0	0	0	0	0	1	0	0	0	0	0
15	0	0	1	29	0	0	0	1	0	0	#NULL!	#NULL!	#NULL!	#NULL!	#NULL!	1	1	1	4	4	1	0	1	1	1	0	0	1	0	0	1	0	0	1	1	0	0	0	1	0	0	1	0	0	0	0	0	0	0
15	0	0	1	30	0	0	0	2	0	1	3	1	1	0	0	1	0	#NULL!	3	#NULL!	0	2	1	0	0	0	0	0	0	0	0	0	0	3	10	99	1	0	1	0	0	0	0	0	1	0	1	0	0
15	0	0	1	37	0	1	0	2	0	1	3	0	0	1	1	1	0	3	2	3	2	0	1	0	0	0	0	0	0	0	0	0	0	3	0	0	0	0	0	0	0	1	0	1	0	0	0	0	1
15	0	0	1	39	0	1	0	1	0	0	#NULL!	#NULL!	#NULL!	#NULL!	#NULL!	1	0	2	4	4	0	1	1	0	0	0	0	0	0	0	1	0	0	1	0	0	0	0	1	0	0	0	0	0	0	0	0	1	1
15	0	0	1	21	0	1	0	1	5	0	#NULL!	#NULL!	#NULL!	#NULL!	#NULL!	1	0	1	2	2	0	0	0	0	0	99	0	0	0	0	0	0	0	1	0	0	0	0	1	1	2	0	1	0	1	1	0	0	1
15	0	0	1	24	0	1	0	1	1	1	2	0	1	1	0	1	1	3	2	3	3	0	2	1	1	0	0	0	0	0	0	0	0	3	1	0	1	0	1	0	0	0	0	1	0	0	0	0	1
15	0	0	1	35	1	0	0	1	0	1	2	0	0	0	0	1	0	3	4	4	0	2	1	0	0	0	0	0	0	0	0	0	0	2	10	0	0	0	1	0	0	0	0	0	0	0	1	0	0
15	0	0	1	37	0	1	0	1	0	1	2	1	1	0	0	1	1	3	4	4	3	0	2	1	1	0	0	0	0	0	0	0	0	2	1	0	0	0	1	2	2	0	0	0	0	0	0	0	0
15	0	0	1	24	0	0	0	2	0	1	3	1	1	0	1	1	1	2	3	4	1	0	1	0	0	0	0	0	0	0	0	0	0	2	10	0	0	0	0	0	0	0	0	0	1	0	0	0	1
15	0	0	1	37	0	0	0	3	0	1	3	0	1	0	1	1	0	3	2	4	2	0	1	0	0	0	0	0	0	0	0	0	0	1	0	0	0	0	1	0	0	1	0	0	1	3	0	1	0
15	0	0	1	18	0	1	1	2	1	0	#NULL!	#NULL!	#NULL!	#NULL!	#NULL!	1	0	2	2	3	0	0	0	0	0	99	0	0	0	0	0	0	0	1	0	0	0	1	1	0	0	1	0	5	5	1	0	1	0
15	0	0	1	23	0	0	1	2	1	1	3	0	1	0	0	1	1	2	2	3	2	0	1	1	1	0	0	0	1	0	0	0	0	1	1	1	0	0	1	0	0	1	0	0	0	0	0	0	0
15	3	1	1	21	0	0	1	2	0	1	3	1	1	0	0	1	0	1	2	2	0	0	0	0	0	99	0	0	0	0	0	0	0	1	0	0	0	0	0	0	0	0	0	0	0	3	0	1	0
15	3	1	1	31	0	1	0	1	0	0	#NULL!	#NULL!	#NULL!	#NULL!	#NULL!	1	0	2	2	3	3	1	2	1	0	0	0	1	0	0	0	0	0	3	0	0	1	0	0	2	2	0	0	1	0	0	0	0	0
15	3	1	1	37	0	1	0	1	0	1	3	0	1	0	0	1	0	2	2	3	2	1	2	0	0	0	0	0	0	0	1	0	0	1	0	0	0	0	1	1	2	1	1	0	0	0	0	0	0
15	3	1	1	39	0	1	0	1	1	1	3	0	0	0	0	1	0	2	2	3	0	0	0	0	0	99	0	0	0	0	0	1	0	2	0	0	0	0	0	0	0	0	0	0	0	0	1	1	0
15	3	1	1	23	0	1	0	2	0	0	#NULL!	#NULL!	#NULL!	#NULL!	#NULL!	1	0	2	4	4	0	0	0	0	0	99	0	0	0	0	0	0	0	4	0	0	1	0	1	0	0	0	0	5	5	1	1	0	0
15	3	1	1	22	0	1	0	2	0	1	3	0	1	0	0	1	0	2	3	4	0	0	0	0	0	99	0	0	0	0	0	0	0	1	0	0	0	0	0	0	0	0	0	0	1	1	0	0	1
15	3	1	1	33	0	1	0	2	1	0	#NULL!	#NULL!	#NULL!	#NULL!	#NULL!	1	0	3	4	4	0	1	1	0	0	0	0	0	0	0	0	0	0	3	1	0	0	0	0	0	0	1	0	0	0	1	0	0	1
15	3	1	1	27	0	1	0	1	0	0	#NULL!	#NULL!	#NULL!	#NULL!	#NULL!	1	0	3	2	4	2	0	1	1	0	0	0	0	0	0	0	0	0	2	10	99	0	0	0	0	0	1	0	0	0	1	0	0	1
15	3	1	1	32	0	1	0	3	1	1	3	1	1	0	0	1	0	3	4	4	0	0	0	1	0	0	0	0	0	0	0	1	0	4	10	99	1	0	0	0	0	0	0	5	5	3	0	0	0
15	0	0	1	34	0	0	1	2	1	0	#NULL!	#NULL!	#NULL!	#NULL!	#NULL!	0	0	#NULL!	4	#NULL!	0	2	1	1	1	0	0	0	0	0	0	0	0	2	10	99	0	0	1	1	2	0	0	0	1	0	0	0	0
15	3	1	1	36	0	0	0	2	0	0	#NULL!	#NULL!	#NULL!	#NULL!	#NULL!	1	0	3	4	4	0	0	0	0	0	99	0	0	0	0	0	1	0	3	0	0	0	0	1	0	0	0	0	0	0	0	0	0	0
15	3	1	1	31	0	1	1	2	0	1	3	0	1	0	1	1	0	2	2	3	0	0	0	0	0	99	0	0	0	0	0	0	0	2	0	0	0	0	1	0	0	1	1	0	1	0	0	0	0
15	3	1	1	24	0	0	0	2	0	0	#NULL!	#NULL!	#NULL!	#NULL!	#NULL!	1	0	2	1	2	0	0	0	0	0	99	0	0	0	0	0	0	0	3	1	0	0	0	0	0	0	0	0	0	1	0	0	1	0
15	0	0	1	20	0	1	1	2	1	0	#NULL!	#NULL!	#NULL!	#NULL!	#NULL!	1	1	3	2	3	0	1	1	0	0	0	0	0	0	0	0	0	0	1	1	0	1	0	0	1	2	1	0	1	1	0	0	1	0
15	0	0	1	26	0	1	0	2	1	0	#NULL!	#NULL!	#NULL!	#NULL!	#NULL!	1	1	#NULL!	1	#NULL!	0	1	1	0	0	0	0	0	0	0	0	0	0	1	0	0	0	0	0	0	0	0	0	0	1	0	0	0	0
15	0	0	1	24	1	0	0	1	1	0	#NULL!	#NULL!	#NULL!	#NULL!	#NULL!	1	0	3	4	4	1	0	1	1	1	1	0	0	0	0	0	0	0	2	10	99	1	1	1	0	0	0	0	1	0	1	0	0	1
15	3	1	1	30	0	0	0	2	1	1	3	0	0	0	0	1	1	1	2	2	0	1	1	0	0	0	0	0	0	0	1	0	0	4	10	99	1	0	1	0	0	0	0	0	0	1	1	0	0
15	3	1	1	28	0	1	0	2	1	0	#NULL!	#NULL!	#NULL!	#NULL!	#NULL!	1	0	2	2	3	0	1	1	1	0	0	0	0	1	0	0	0	0	2	10	99	0	1	1	2	1	1	1	0	0	0	0	0	0
15	3	1	1	13	0	1	1	1	5	0	#NULL!	#NULL!	#NULL!	#NULL!	#NULL!	1	0	3	2	3	0	0	0	0	0	99	0	0	0	0	0	0	0	3	1	0	0	0	0	0	0	0	0	1	0	0	0	0	0
15	3	1	1	39	0	0	0	3	0	0	#NULL!	#NULL!	#NULL!	#NULL!	#NULL!	1	1	3	2	3	0	2	1	1	1	0	0	0	0	0	0	0	0	4	0	0	1	0	1	0	0	0	0	5	5	0	0	0	0
15	3	1	1	22	1	0	0	2	0	0	#NULL!	#NULL!	#NULL!	#NULL!	#NULL!	1	0	2	2	2	1	1	1	1	0	0	0	1	0	0	1	0	0	1	0	0	0	0	1	2	2	0	0	0	1	3	0	1	0
15	3	1	1	22	0	0	0	2	1	0	#NULL!	#NULL!	#NULL!	#NULL!	#NULL!	1	0	1	4	4	1	0	1	0	0	0	0	0	0	0	1	0	0	3	0	0	0	0	1	0	0	0	0	0	1	1	0	0	0
15	3	1	1	32	0	0	0	2	1	0	#NULL!	#NULL!	#NULL!	#NULL!	#NULL!	1	0	3	2	4	0	0	0	0	0	99	0	0	0	0	0	0	0	4	1	1	0	0	1	0	0	0	0	0	0	0	1	1	1
15	3	1	1	34	0	1	0	2	0	1	3	0	1	0	1	1	0	3	3	4	1	3	2	1	1	0	1	1	1	1	1	0	0	3	0	0	0	0	1	0	0	0	0	5	5	0	0	1	0
15	3	1	1	23	1	0	0	1	1	0	#NULL!	#NULL!	#NULL!	#NULL!	#NULL!	1	0	2	1	2	0	0	0	0	0	99	0	0	0	0	0	0	0	3	1	0	0	0	0	0	0	0	0	0	1	1	0	0	0
15	3	1	1	25	0	0	0	1	1	1	2	1	1	1	0	1	0	3	3	4	0	1	1	0	0	0	0	0	0	0	0	0	0	2	10	99	1	1	1	0	0	1	0	0	0	0	1	1	1
15	3	1	1	18	0	0	0	2	0	0	#NULL!	#NULL!	#NULL!	#NULL!	#NULL!	1	0	2	1	2	0	0	0	0	0	99	0	0	0	0	0	0	0	2	10	99	1	0	1	0	0	0	0	1	0	0	1	0	1
15	3	1	1	20	0	0	0	2	5	0	#NULL!	#NULL!	#NULL!	#NULL!	#NULL!	1	0	3	2	4	0	0	0	0	0	99	0	0	0	0	0	0	0	2	0	0	0	0	1	0	0	0	0	5	5	1	0	0	1
15	3	1	1	33	1	0	0	2	1	0	#NULL!	#NULL!	#NULL!	#NULL!	#NULL!	1	0	1	4	4	1	0	1	1	1	0	0	0	0	0	1	0	0	2	1	0	0	0	0	0	0	0	0	0	1	0	0	0	0
15	3	1	1	32	1	1	0	1	0	1	3	1	1	0	0	1	0	3	2	4	0	1	1	0	0	0	0	0	0	0	0	0	0	2	10	99	0	0	1	0	0	0	0	0	1	0	0	0	1
15	3	1	1	30	0	0	1	1	1	0	#NULL!	#NULL!	#NULL!	#NULL!	#NULL!	1	0	2	4	4	1	0	1	1	1	0	0	0	0	0	0	0	0	2	1	1	0	0	0	0	0	0	0	0	0	0	1	1	0
15	3	1	1	30	0	0	0	2	0	1	1	0	0	1	0	0	1	2	2	2	0	1	1	0	0	0	0	0	0	0	0	0	0	4	10	0	0	0	0	0	0	0	0	0	0	0	0	1	0
15	3	1	1	27	0	1	0	1	0	0	#NULL!	#NULL!	#NULL!	#NULL!	#NULL!	1	1	3	4	4	0	2	1	0	0	0	0	1	0	0	1	0	0	2	0	0	0	0	1	0	0	0	0	0	0	0	0	0	0
15	3	1	1	30	0	1	0	1	1	0	#NULL!	#NULL!	#NULL!	#NULL!	#NULL!	1	0	3	4	4	0	0	0	0	0	99	0	0	0	0	0	0	0	1	1	1	0	1	1	1	2	0	0	5	5	1	0	0	1
15	3	1	1	37	1	1	0	1	1	0	#NULL!	#NULL!	#NULL!	#NULL!	#NULL!	1	0	3	2	4	0	1	1	0	0	0	0	0	0	0	0	0	0	1	0	1	0	0	1	1	2	0	0	0	0	1	1	0	0
15	3	1	1	42	0	0	0	2	0	0	#NULL!	#NULL!	#NULL!	#NULL!	#NULL!	1	1	1	3	3	0	3	2	1	1	0	0	0	0	0	0	1	0	3	1	1	0	1	1	0	0	0	0	5	5	3	0	1	0
15	0	0	1	31	0	0	0	1	0	1	3	0	1	0	0	1	0	2	4	4	0	1	1	0	0	0	0	0	0	0	0	0	0	1	0	0	0	0	1	0	0	0	0	1	0	0	0	0	0
15	3	1	1	36	1	0	0	1	0	1	2	0	0	1	0	1	0	2	2	3	2	1	2	1	1	0	0	1	0	0	1	0	0	3	1	0	0	0	1	0	0	0	0	0	0	0	0	0	0
15	3	1	1	36	0	0	0	2	0	0	#NULL!	#NULL!	#NULL!	#NULL!	#NULL!	1	0	2	4	4	0	0	0	0	0	99	0	0	0	0	0	0	0	2	10	99	0	0	1	0	0	0	0	5	5	0	0	0	1
15	3	1	1	16	0	0	0	2	0	0	#NULL!	#NULL!	#NULL!	#NULL!	#NULL!	0	0	1	3	3	0	0	0	0	0	99	0	0	0	0	0	0	0	4	0	0	0	0	1	0	0	1	0	1	1	0	1	0	0
15	3	1	1	19	0	0	0	2	0	1	3	0	0	1	0	1	0	2	2	3	0	0	0	0	0	99	0	0	0	0	0	0	0	2	0	0	0	0	0	0	0	0	0	1	0	0	0	0	0
15	3	1	1	20	0	0	0	2	0	0	#NULL!	#NULL!	#NULL!	#NULL!	#NULL!	1	0	3	3	4	0	0	0	1	99	0	0	0	0	0	0	0	0	1	0	0	0	0	0	0	0	0	0	0	1	0	1	0	0
15	3	1	1	35	0	0	0	1	1	1	2	1	1	0	0	1	0	3	4	4	0	2	1	0	0	0	0	1	0	0	1	0	0	2	10	99	1	1	1	0	0	0	0	0	0	0	0	0	0
15	3	1	1	40	0	1	1	1	1	1	2	1	1	0	1	1	0	1	2	2	5	1	2	0	0	0	0	1	0	0	1	0	0	1	1	0	0	0	1	1	2	0	0	0	0	0	0	1	1
15	3	1	1	18	0	1	0	1	5	0	#NULL!	#NULL!	#NULL!	#NULL!	#NULL!	1	0	3	2	3	0	0	0	0	0	99	0	0	0	0	0	0	0	1	1	1	0	0	0	0	0	0	0	0	0	0	0	1	0
15	3	1	1	23	0	1	0	1	5	0	#NULL!	#NULL!	#NULL!	#NULL!	#NULL!	1	0	1	2	2	0	0	0	0	0	99	0	0	0	0	0	0	0	3	1	1	0	0	1	0	0	0	1	5	5	1	0	1	0
15	3	1	1	30	0	1	0	2	0	0	#NULL!	#NULL!	#NULL!	#NULL!	#NULL!	1	0	2	4	4	1	0	1	0	0	0	0	0	0	0	0	0	0	3	0	0	0	0	1	0	0	0	0	0	0	3	0	0	0
15	3	1	1	30	0	1	0	1	0	1	3	0	0	0	0	1	0	3	2	3	1	1	1	1	1	0	0	0	0	0	0	0	0	2	1	0	0	0	0	0	0	0	0	0	0	0	0	0	0
15	3	1	1	28	0	1	0	1	5	0	#NULL!	#NULL!	#NULL!	#NULL!	#NULL!	1	1	3	1	3	5	0	2	0	0	0	0	1	0	1	0	0	0	2	1	0	0	0	1	0	0	0	0	5	5	0	1	0	0
15	3	1	1	30	0	1	0	2	0	1	2	1	1	0	0	1	1	2	2	2	1	2	2	1	1	0	0	1	0	0	1	0	0	3	0	0	1	0	1	0	0	0	0	5	5	0	0	0	0
15	3	1	1	17	0	1	0	2	5	1	1	0	1	0	0	1	0	1	2	2	0	0	0	0	0	99	0	0	0	0	0	0	0	1	1	1	0	0	0	0	0	1	0	0	0	0	0	1	1
15	3	1	1	24	0	0	0	1	5	1	2	0	0	0	1	1	0	3	#NULL!	#NULL!	0	0	0	0	0	99	0	0	0	0	0	0	0	1	0	0	0	0	0	0	0	0	0	0	0	3	0	0	0
15	3	1	1	23	0	0	0	2	0	0	#NULL!	#NULL!	#NULL!	#NULL!	#NULL!	1	1	2	2	3	0	2	1	1	1	1	0	1	1	0	1	0	0	1	10	99	0	1	1	0	0	1	0	0	0	3	0	0	1
15	3	1	1	20	0	1	0	2	0	0	#NULL!	#NULL!	#NULL!	#NULL!	#NULL!	1	0	1	2	2	0	0	0	0	0	99	0	0	0	0	0	0	0	1	0	1	0	0	1	0	0	0	0	5	5	0	0	0	1
15	3	1	1	30	0	1	0	1	0	1	2	0	1	0	0	1	0	3	2	3	0	1	1	0	0	0	0	0	0	0	0	0	0	2	0	0	0	0	0	0	0	0	0	5	5	0	1	0	0
15	3	1	1	44	0	1	1	1	5	0	#NULL!	#NULL!	#NULL!	#NULL!	#NULL!	1	0	1	4	4	3	0	2	0	0	0	0	0	0	0	0	0	0	3	0	0	0	0	1	0	0	0	0	1	0	0	0	0	1
15	3	1	1	28	0	0	0	2	0	0	#NULL!	#NULL!	#NULL!	#NULL!	#NULL!	1	0	3	3	4	0	1	1	0	0	0	0	0	0	0	0	0	0	1	0	0	0	0	0	0	0	0	0	0	0	3	0	0	0
15	3	1	1	25	0	0	0	3	0	1	3	0	0	1	0	1	0	2	3	3	0	0	0	0	0	99	0	0	0	0	0	1	0	3	10	99	0	0	0	0	0	1	1	0	0	3	0	0	0
15	3	1	1	34	0	0	1	2	1	1	1	0	0	0	0	0	0	3	3	4	0	0	0	0	0	99	0	0	0	0	0	1	0	3	1	0	0	0	1	0	0	0	1	5	5	3	0	1	0
15	3	1	1	37	0	1	0	2	0	0	#NULL!	#NULL!	#NULL!	#NULL!	#NULL!	1	0	3	2	4	0	1	1	0	0	0	0	0	0	0	0	1	0	2	1	0	0	0	1	1	2	0	0	0	0	1	1	0	0
15	3	1	1	23	0	1	1	2	0	0	#NULL!	#NULL!	#NULL!	#NULL!	#NULL!	0	0	2	2	2	0	0	0	0	0	99	0	0	0	0	0	0	0	4	1	1	0	0	1	0	0	1	0	5	5	0	1	1	1
15	3	1	1	30	0	1	0	2	5	0	#NULL!	#NULL!	#NULL!	#NULL!	#NULL!	1	0	2	2	2	0	0	0	0	0	99	0	0	0	0	0	0	0	3	1	0	1	0	1	0	0	0	0	0	0	0	0	1	0
15	3	1	1	31	0	1	1	1	5	1	2	1	1	0	1	1	0	2	2	2	2	1	2	1	1	0	0	1	0	1	0	0	0	3	1	1	0	0	0	0	0	1	1	1	0	0	0	1	0
15	3	1	1	28	0	1	0	2	1	0	#NULL!	#NULL!	#NULL!	#NULL!	#NULL!	1	1	1	2	3	1	0	1	0	0	0	0	0	0	0	0	0	0	1	1	0	1	0	0	0	0	0	0	0	1	3	0	1	1
15	3	1	1	34	0	1	0	2	0	1	3	0	0	0	0	1	0	1	2	2	0	0	0	0	0	99	0	0	0	0	0	0	0	2	0	0	0	0	0	0	0	0	0	0	0	0	0	1	0
15	3	1	1	29	0	1	0	2	0	1	2	0	1	1	1	1	0	1	4	4	0	1	1	1	1	0	0	1	0	0	1	0	0	3	0	0	0	1	1	0	0	0	0	5	5	0	0	1	1
15	3	1	1	25	0	1	0	2	0	0	#NULL!	#NULL!	#NULL!	#NULL!	#NULL!	1	0	1	1	2	0	0	0	1	1	1	0	0	0	0	0	0	0	1	0	1	0	0	1	0	0	0	0	0	0	0	0	0	0
15	3	1	1	35	0	1	0	1	1	0	#NULL!	#NULL!	#NULL!	#NULL!	#NULL!	1	1	2	4	4	2	2	2	0	0	0	0	0	0	0	0	0	0	2	0	0	1	0	1	2	2	1	0	1	0	0	0	0	0
15	3	1	1	41	0	0	1	1	1	0	#NULL!	#NULL!	#NULL!	#NULL!	#NULL!	0	0	3	4	4	3	0	2	0	0	0	0	0	0	0	0	0	0	1	10	99	0	1	1	2	2	0	0	1	0	1	0	0	0
15	3	1	1	16	0	1	1	1	1	0	#NULL!	#NULL!	#NULL!	#NULL!	#NULL!	0	0	3	1	2	0	0	0	0	0	99	0	0	0	0	0	0	0	3	1	0	0	0	0	0	0	0	0	0	1	1	0	1	0
15	0	0	1	42	0	1	1	2	1	1	3	1	1	0	1	1	1	3	2	3	1	1	1	0	0	0	0	0	0	1	0	0	0	1	0	0	1	0	0	0	0	0	0	0	0	0	0	0	0
15	0	0	1	22	0	1	0	2	0	0	#NULL!	#NULL!	#NULL!	#NULL!	#NULL!	1	1	2	2	3	2	0	1	0	0	0	0	0	0	0	0	0	0	2	0	0	0	1	1	1	1	0	0	5	5	0	0	0	0
15	0	0	1	35	0	0	0	2	5	0	#NULL!	#NULL!	#NULL!	#NULL!	#NULL!	1	0	2	3	4	2	0	1	0	0	0	0	0	0	0	0	0	0	1	0	0	0	0	0	0	0	0	0	0	0	0	0	0	0
15	0	0	1	17	0	0	1	2	5	0	#NULL!	#NULL!	#NULL!	#NULL!	#NULL!	1	0	2	2	2	0	0	0	0	0	99	0	0	0	0	0	0	0	3	0	0	0	0	0	0	0	1	0	0	0	3	0	1	1
15	0	0	1	28	0	1	0	3	1	1	3	1	0	1	1	1	0	1	2	2	1	0	1	0	0	0	0	0	0	0	0	0	0	3	0	0	1	1	1	0	0	1	0	1	0	0	0	1	0
15	0	0	1	22	0	0	0	2	0	1	3	0	0	1	0	1	0	3	2	4	0	0	0	0	0	99	0	0	0	0	0	0	0	1	0	0	0	0	0	0	0	0	0	0	0	1	0	0	0
15	0	0	1	29	0	1	0	2	0	1	3	0	1	0	0	1	0	2	2	2	0	0	0	0	0	99	0	0	0	0	0	0	0	1	0	0	0	0	0	0	0	0	0	0	1	1	0	1	0
15	0	0	1	35	0	0	0	2	5	1	3	1	1	0	0	1	1	2	4	4	4	0	2	1	1	0	0	0	0	0	0	0	0	1	0	0	1	1	1	0	0	0	0	0	0	0	1	0	0
15	0	0	1	16	0	1	0	2	1	0	#NULL!	#NULL!	#NULL!	#NULL!	#NULL!	1	0	3	2	2	0	0	0	0	0	99	0	0	0	0	0	0	0	3	0	0	1	0	1	0	0	0	1	1	0	0	0	0	1
15	0	0	1	18	1	1	0	1	0	0	#NULL!	#NULL!	#NULL!	#NULL!	#NULL!	1	0	2	1	2	0	0	0	1	1	0	0	0	0	0	0	0	0	1	0	0	0	0	1	1	2	0	1	0	0	0	0	0	0
15	0	0	1	21	0	0	0	2	0	0	#NULL!	#NULL!	#NULL!	#NULL!	#NULL!	1	1	3	2	3	1	0	1	0	0	0	0	0	0	0	0	0	0	1	0	0	0	0	0	0	0	0	0	5	5	3	0	0	0
15	0	0	1	15	0	1	1	1	1	0	#NULL!	#NULL!	#NULL!	#NULL!	#NULL!	1	0	2	1	2	0	0	0	0	0	99	0	0	0	0	0	0	0	1	1	0	0	0	0	0	0	0	0	0	0	0	0	1	0
15	0	0	1	19	0	1	1	1	1	0	#NULL!	#NULL!	#NULL!	#NULL!	#NULL!	1	0	3	3	4	0	0	0	0	0	99	0	0	0	0	0	0	0	1	0	0	0	0	1	0	0	0	0	5	5	0	0	0	0
15	0	0	1	16	0	1	0	1	1	0	#NULL!	#NULL!	#NULL!	#NULL!	#NULL!	1	0	3	2	4	0	0	0	1	1	0	0	0	0	0	0	0	0	3	0	0	0	0	0	0	0	0	0	0	0	0	0	0	0
15	0	0	1	27	0	1	0	2	1	1	3	1	1	0	0	1	0	3	3	4	0	0	0	0	0	99	0	0	0	0	0	0	0	1	0	0	1	0	1	0	0	0	0	0	0	0	0	0	0
15	0	0	1	18	0	1	0	1	1	1	3	1	1	0	1	1	0	1	2	3	0	0	0	0	0	99	0	0	0	0	0	0	0	1	0	0	1	0	0	0	0	4	0	5	5	0	0	0	0
15	0	0	1	31	0	1	0	1	1	0	#NULL!	#NULL!	#NULL!	#NULL!	#NULL!	1	1	3	4	4	0	1	1	1	1	0	0	0	0	0	0	0	0	3	10	99	0	0	1	1	1	0	0	0	0	1	0	1	0
15	0	0	1	20	0	1	0	2	0	0	#NULL!	#NULL!	#NULL!	#NULL!	#NULL!	1	0	1	3	3	0	0	0	0	0	99	0	0	0	0	0	0	0	1	0	0	0	0	0	0	0	0	0	0	0	0	0	0	0
15	0	0	1	29	0	1	0	2	1	1	3	1	1	0	0	1	0	2	2	3	1	0	1	1	1	0	0	0	0	0	0	0	0	1	0	0	1	0	0	0	0	0	0	0	0	0	1	0	0
15	0	0	1	30	0	1	0	2	0	0	#NULL!	#NULL!	#NULL!	#NULL!	#NULL!	1	0	2	2	2	0	1	1	1	1	0	0	1	1	1	0	0	0	3	0	0	0	0	0	0	0	0	0	0	0	1	0	1	0
15	0	0	1	31	0	1	0	2	1	0	#NULL!	#NULL!	#NULL!	#NULL!	#NULL!	1	0	#NULL!	#NULL!	4	0	2	1	1	1	0	0	0	0	0	0	0	0	3	1	0	0	1	1	0	0	0	0	0	0	0	0	0	1
15	0	0	1	31	0	1	0	1	0	0	#NULL!	#NULL!	#NULL!	#NULL!	#NULL!	1	1	#NULL!	#NULL!	3	4	0	2	0	0	99	0	0	0	0	0	0	0	3	1	0	0	0	1	0	0	0	0	0	0	0	0	0	0
15	0	0	1	17	0	1	1	2	1	0	#NULL!	#NULL!	#NULL!	#NULL!	#NULL!	1	0	1	2	2	0	0	0	0	0	99	0	0	0	0	0	0	0	1	1	1	0	0	1	0	0	0	0	0	0	0	0	0	0
15	0	0	1	29	0	0	0	2	0	1	3	1	0	0	0	1	0	2	4	4	1	0	1	0	0	0	0	0	0	0	0	0	0	1	0	0	0	0	1	0	0	0	0	0	0	0	0	0	0
15	0	0	1	17	0	1	1	2	0	1	3	1	0	0	0	1	0	3	4	4	0	0	0	0	0	99	0	0	0	0	0	0	0	3	1	1	0	0	1	0	0	0	0	1	0	0	0	1	0
15	0	0	1	35	0	0	0	2	1	0	#NULL!	#NULL!	#NULL!	#NULL!	#NULL!	1	1	2	3	4	2	0	1	1	0	0	0	1	1	1	0	0	0	1	0	0	0	0	1	0	0	0	0	5	5	3	0	1	1
15	0	0	1	21	0	1	0	2	0	0	#NULL!	#NULL!	#NULL!	999	#NULL!	1	0	3	3	4	0	0	0	0	0	99	0	0	0	0	0	0	0	1	0	0	0	0	1	0	0	0	0	0	0	3	1	0	0
15	0	0	1	27	0	1	0	1	0	0	#NULL!	#NULL!	#NULL!	#NULL!	#NULL!	1	1	2	3	3	1	1	1	0	0	0	0	0	0	0	0	0	0	1	0	0	1	0	0	0	0	0	0	0	0	0	0	1	0
15	0	0	1	25	0	0	1	2	0	1	3	0	0	0	0	1	0	1	4	4	0	0	0	0	0	99	0	0	0	0	0	0	0	4	0	0	0	0	0	0	0	0	0	5	5	3	0	0	0
15	0	0	1	26	1	1	0	3	1	0	#NULL!	#NULL!	#NULL!	#NULL!	#NULL!	1	1	1	3	3	0	1	1	0	0	0	0	0	0	0	0	0	0	2	10	0	0	0	1	0	0	0	0	5	5	0	0	0	0
15	0	0	1	22	0	1	0	2	0	1	3	0	0	0	1	1	0	3	2	2	0	0	0	0	0	99	0	0	0	0	0	0	0	1	0	0	0	0	0	0	0	0	0	0	0	0	0	0	1
15	0	0	1	34	0	0	0	3	0	0	#NULL!	#NULL!	#NULL!	#NULL!	#NULL!	1	0	3	2	3	0	0	0	0	0	99	0	0	0	0	0	0	0	3	0	0	0	0	0	0	0	0	0	0	0	0	0	0	0
15	0	0	1	29	0	1	0	3	0	0	#NULL!	#NULL!	#NULL!	#NULL!	#NULL!	1	0	3	2	3	0	0	0	0	0	99	0	0	0	0	0	0	0	3	0	0	0	0	1	0	0	0	0	0	0	0	0	0	0
15	0	0	1	17	0	0	0	2	1	0	#NULL!	#NULL!	#NULL!	#NULL!	#NULL!	1	0	3	2	3	0	0	0	0	0	99	0	0	0	0	0	0	0	1	0	0	0	0	0	0	0	0	0	5	5	1	0	0	1
15	0	0	1	29	0	1	0	2	0	1	3	1	1	0	0	1	0	2	4	4	1	0	1	0	0	0	0	0	0	0	0	0	0	1	0	0	0	0	1	0	0	0	0	0	0	0	0	0	0
15	0	0	1	23	0	0	1	2	0	1	3	1	1	0	0	1	0	2	2	3	0	0	0	0	0	99	0	0	0	0	0	0	0	1	1	1	0	0	0	0	0	1	0	0	0	0	0	0	0
15	0	0	1	25	0	0	0	1	0	0	#NULL!	#NULL!	#NULL!	#NULL!	#NULL!	1	0	3	2	3	3	0	2	0	0	0	0	0	0	0	1	0	0	1	0	0	1	0	0	0	0	1	0	0	0	0	0	0	0
15	0	0	1	38	0	0	0	3	0	1	3	0	0	0	0	1	0	3	4	4	0	0	0	0	0	99	0	0	0	0	0	0	0	1	0	0	0	0	0	0	0	1	0	0	0	1	0	0	0
15	0	0	1	21	0	1	0	2	0	1	2	0	0	0	0	1	1	2	1	2	1	0	1	0	0	0	0	0	0	0	0	0	0	1	0	0	1	0	1	0	0	0	0	0	0	3	0	0	0
15	0	0	1	20	0	1	0	2	0	0	#NULL!	#NULL!	#NULL!	#NULL!	#NULL!	1	0	3	1	2	0	0	0	0	0	99	0	0	0	0	0	0	0	1	10	99	0	0	1	0	0	0	0	0	0	0	1	0	0
15	0	0	1	33	0	0	0	2	1	0	#NULL!	#NULL!	#NULL!	#NULL!	#NULL!	1	0	3	4	4	3	1	2	0	0	0	0	1	0	1	0	1	0	3	1	0	0	0	1	0	0	0	0	1	0	1	0	0	1
15	0	0	1	26	0	1	0	2	1	0	#NULL!	#NULL!	#NULL!	#NULL!	#NULL!	1	1	3	2	3	1	0	1	0	0	0	0	0	0	0	0	0	0	1	0	0	1	0	0	1	2	0	0	5	5	0	0	0	1
15	0	0	1	35	0	1	0	2	0	1	3	1	1	0	0	1	0	2	2	3	0	1	1	1	1	0	0	0	0	0	0	0	0	3	1	0	0	0	1	0	0	0	0	0	0	0	0	0	0
15	0	0	1	19	0	1	1	3	1	0	#NULL!	#NULL!	#NULL!	#NULL!	#NULL!	1	0	3	2	3	0	0	0	0	0	99	0	0	0	0	0	0	0	1	0	0	0	0	1	0	0	0	0	0	0	0	0	1	0
15	0	0	1	15	0	0	1	1	5	0	#NULL!	#NULL!	#NULL!	#NULL!	#NULL!	1	0	3	3	4	0	0	0	0	0	99	0	0	0	0	0	0	0	1	0	0	0	0	1	0	0	0	0	0	1	1	0	1	0
15	0	0	1	25	0	1	0	2	1	0	#NULL!	#NULL!	#NULL!	#NULL!	#NULL!	1	1	3	1	2	1	0	1	0	0	0	0	0	0	0	0	0	0	4	1	0	1	0	1	0	0	0	0	5	5	0	1	1	0
15	0	0	1	25	0	1	0	2	1	0	#NULL!	#NULL!	#NULL!	#NULL!	#NULL!	1	1	3	4	4	0	1	1	0	0	0	0	0	1	0	0	0	0	1	1	1	1	0	1	0	0	0	0	0	0	3	0	0	0
15	0	0	1	32	0	0	0	2	0	0	#NULL!	#NULL!	#NULL!	#NULL!	#NULL!	1	0	3	3	4	0	1	1	0	0	0	0	0	0	0	0	0	0	1	0	0	0	0	0	0	0	0	0	0	0	0	0	1	0
15	0	0	1	34	0	1	0	2	0	1	3	1	1	1	0	1	0	2	4	4	1	0	1	0	0	0	0	0	0	0	0	0	0	2	10	99	0	0	0	0	0	0	0	0	0	0	0	0	1
15	0	0	1	24	0	1	1	2	0	1	3	1	0	0	0	1	1	2	4	4	1	1	1	1	0	1	0	1	0	0	1	0	0	3	1	0	0	0	1	0	0	0	0	0	0	0	1	0	0
15	0	0	1	28	0	1	0	1	1	0	#NULL!	#NULL!	#NULL!	#NULL!	#NULL!	1	0	2	2	3	4	0	2	0	0	0	0	1	0	1	1	0	0	1	0	0	0	0	0	0	0	0	0	0	0	0	0	0	0
15	0	0	1	35	0	1	0	1	0	1	3	0	1	0	1	1	0	3	2	4	2	0	1	0	0	0	0	0	0	0	0	0	0	1	0	0	0	0	1	0	0	0	0	5	5	1	1	0	0
15	0	0	1	20	0	0	1	1	0	0	#NULL!	#NULL!	#NULL!	#NULL!	#NULL!	1	0	3	2	4	0	0	0	1	0	0	0	0	0	0	0	0	0	1	10	0	0	0	0	0	0	0	0	0	0	0	1	0	1
15	3	1	1	19	0	0	1	2	0	0	#NULL!	#NULL!	#NULL!	#NULL!	#NULL!	1	0	3	4	4	0	0	0	0	0	99	0	0	0	0	0	0	0	4	1	0	0	0	1	0	0	0	0	0	0	0	0	0	1
17	0	0	1	29	0	1	0	1	1	0	#NULL!	#NULL!	#NULL!	#NULL!	#NULL!	1	1	2	3	4	0	1	1	1	1	0	0	0	0	1	0	0	0	2	1	1	0	0	1	0	0	0	0	1	0	3	0	1	0
17	3	1	1	30	0	1	0	2	1	1	3	1	1	0	1	1	0	3	3	4	0	0	0	1	1	0	0	0	0	0	0	0	0	3	0	0	1	0	1	0	0	0	0	1	1	1	0	0	0
17	0	0	1	17	0	1	0	2	1	1	3	1	1	0	0	1	0	3	2	3	0	0	0	0	0	99	0	0	0	0	0	0	0	3	0	0	0	0	0	0	0	1	0	0	1	1	0	0	0
17	0	0	1	28	0	1	0	2	1	1	3	1	1	1	0	1	0	1	2	2	0	3	2	1	1	1	0	0	0	0	0	0	0	3	0	0	0	0	0	0	0	0	0	1	0	0	0	0	0
17	3	1	1	20	0	1	0	99	1	0	#NULL!	#NULL!	#NULL!	#NULL!	#NULL!	1	0	#NULL!	#NULL!	3	0	0	0	0	0	99	0	0	0	0	0	0	0	2	1	1	0	0	0	0	0	1	0	0	1	0	0	0	0
17	0	0	1	44	1	0	0	1	0	0	#NULL!	#NULL!	#NULL!	#NULL!	#NULL!	1	0	1	3	3	0	0	0	0	0	99	0	0	0	0	0	0	0	3	0	0	0	0	1	0	0	0	0	0	0	0	0	0	0
17	0	0	1	20	0	1	0	2	1	0	#NULL!	#NULL!	#NULL!	#NULL!	#NULL!	1	1	3	2	3	0	1	1	0	0	0	0	0	0	1	0	0	0	2	1	1	1	0	0	0	0	0	0	0	0	1	0	1	0
17	0	0	1	17	0	0	1	1	0	0	#NULL!	#NULL!	#NULL!	#NULL!	#NULL!	1	0	3	1	2	0	0	0	0	0	99	0	0	0	0	0	0	0	1	1	1	0	0	1	0	0	0	0	5	5	3	0	1	0
17	0	0	1	30	0	1	0	3	0	1	2	1	1	0	1	0	0	3	2	4	0	1	1	1	1	0	1	0	0	0	0	0	0	3	0	0	0	0	0	0	0	1	0	0	1	0	0	0	1
17	3	1	1	27	1	0	0	1	0	1	2	1	1	0	0	1	0	1	2	3	1	1	1	0	0	0	0	1	0	0	1	0	0	3	1	0	0	0	1	0	0	0	0	0	0	0	0	0	0
17	0	0	1	18	0	1	0	2	1	0	#NULL!	#NULL!	#NULL!	#NULL!	#NULL!	0	0	2	3	4	0	0	0	0	0	99	0	0	0	0	0	0	0	3	0	0	0	0	0	0	0	1	0	0	0	0	0	0	0
17	0	0	1	25	0	1	0	2	0	0	#NULL!	#NULL!	#NULL!	#NULL!	#NULL!	1	0	3	2	4	0	0	0	0	0	99	0	0	0	0	0	0	0	1	0	0	0	0	0	0	0	1	0	5	5	3	0	0	0
17	0	0	1	39	0	1	0	1	0	1	3	0	1	0	0	1	0	3	#NULL!	#NULL!	1	0	1	0	0	0	0	0	0	0	0	0	0	3	0	0	0	0	0	0	0	0	0	0	0	0	0	0	0
17	0	0	1	17	0	1	1	3	5	0	#NULL!	#NULL!	#NULL!	#NULL!	#NULL!	0	0	3	2	3	0	0	0	0	0	99	0	0	0	0	0	0	0	3	1	1	0	0	1	0	0	1	0	0	0	0	0	1	0
17	0	0	1	16	0	1	1	1	0	0	#NULL!	#NULL!	#NULL!	#NULL!	#NULL!	0	0	1	2	2	0	0	0	0	0	99	0	0	0	0	0	0	0	3	1	0	0	0	0	0	0	1	0	0	0	0	0	0	0
17	0	0	1	46	0	0	1	1	1	0	#NULL!	#NULL!	#NULL!	#NULL!	#NULL!	1	0	2	2	3	6	0	2	1	0	0	0	0	0	0	0	0	0	2	1	0	0	0	0	1	2	0	0	0	0	0	0	1	0
17	3	1	1	39	0	1	0	3	0	1	3	1	1	0	0	1	0	#NULL!	2	#NULL!	0	1	1	0	0	0	0	0	0	0	1	0	0	4	10	99	0	0	1	0	0	0	0	5	5	3	1	0	0
17	3	1	1	27	0	0	0	2	1	1	3	0	0	0	0	1	0	1	3	4	0	0	0	0	0	99	0	0	0	0	0	0	0	3	0	0	0	0	0	0	0	1	0	5	5	1	0	0	0
17	3	1	1	27	3	0	1	1	1	0	#NULL!	#NULL!	#NULL!	#NULL!	#NULL!	1	1	1	3	3	3	0	2	1	0	1	0	1	0	0	0	0	0	3	1	1	0	0	1	1	1	1	0	1	0	0	0	0	1
17	0	0	1	17	0	1	1	2	0	0	#NULL!	#NULL!	#NULL!	#NULL!	#NULL!	1	0	1	3	3	0	0	0	0	0	99	0	0	0	0	0	0	0	2	1	0	0	1	1	0	0	1	0	0	1	1	1	0	0
17	0	0	1	45	0	0	1	3	0	1	3	1	1	1	0	1	0	2	3	3	1	0	1	1	1	0	0	0	0	0	0	0	0	3	1	0	0	1	1	0	0	0	0	5	5	0	0	1	0
17	0	0	1	23	0	0	1	2	1	1	3	0	1	0	0	1	0	2	2	2	1	0	1	0	0	0	0	0	0	0	1	0	0	3	0	0	0	0	0	0	0	1	0	0	1	0	0	1	0
17	0	0	1	24	0	1	1	2	0	0	#NULL!	#NULL!	#NULL!	#NULL!	#NULL!	1	0	3	4	4	0	0	0	0	0	99	0	0	0	0	0	0	0	4	1	1	0	0	0	0	0	1	0	5	5	1	0	0	0
17	0	0	1	29	0	1	0	2	0	0	#NULL!	#NULL!	#NULL!	#NULL!	#NULL!	1	0	#NULL!	1	#NULL!	0	0	0	0	0	99	0	0	0	0	0	0	0	3	1	0	0	0	1	0	0	0	0	0	1	0	0	1	0
17	3	1	1	24	0	1	0	2	1	0	#NULL!	#NULL!	#NULL!	#NULL!	#NULL!	0	0	3	2	3	0	0	0	1	1	0	0	0	0	0	0	0	0	2	1	0	0	0	0	0	0	0	0	0	0	0	0	0	0
17	0	0	1	19	0	1	0	2	0	0	#NULL!	#NULL!	#NULL!	#NULL!	#NULL!	1	0	2	2	2	0	0	0	0	0	99	0	0	0	0	0	0	0	3	1	0	0	0	1	0	0	0	0	0	1	0	0	0	0
17	3	1	1	23	0	1	0	2	1	1	3	0	1	0	1	1	1	#NULL!	#NULL!	3	1	1	1	0	0	0	0	1	0	1	0	0	0	2	1	1	0	0	1	1	2	1	0	0	0	0	0	0	0
17	3	1	1	27	0	0	0	2	0	1	3	0	0	0	0	1	1	#NULL!	3	#NULL!	0	1	1	0	0	0	0	1	0	1	1	0	0	4	10	99	0	0	0	0	0	0	0	5	5	3	0	1	0
17	3	1	1	21	0	1	0	2	1	0	#NULL!	#NULL!	#NULL!	#NULL!	#NULL!	1	0	1	3	3	0	0	0	1	1	0	0	0	0	0	0	0	0	3	1	1	0	0	1	1	1	0	0	1	0	0	0	1	0
17	0	0	1	37	1	0	0	2	0	0	#NULL!	#NULL!	#NULL!	#NULL!	#NULL!	1	0	1	4	4	2	0	1	1	1	0	1	1	0	1	1	0	0	3	0	0	0	1	1	0	0	0	0	1	0	0	0	0	0
17	0	0	1	21	1	1	1	3	0	1	3	0	0	1	0	1	0	3	1	2	1	0	1	1	1	0	0	1	0	0	0	0	0	3	1	0	0	0	1	0	0	0	0	0	1	0	0	1	0
17	0	0	1	26	0	1	0	2	1	1	3	1	0	0	0	1	1	3	3	4	0	1	1	0	0	0	0	0	0	0	0	0	0	1	0	0	1	0	1	1	1	1	0	5	5	3	3	0	0
17	0	0	1	28	0	0	0	3	0	1	3	0	0	0	0	1	0	2	2	3	0	0	0	0	0	99	0	0	0	0	0	0	0	3	1	0	0	0	1	0	0	1	0	0	0	0	0	1	0
17	0	0	1	28	0	1	0	2	0	1	2	1	1	1	0	1	0	3	1	3	2	0	1	1	0	0	0	1	1	0	1	0	0	3	0	0	1	1	1	0	0	1	0	5	5	0	0	0	0
17	0	0	1	29	0	0	1	99	1	0	#NULL!	#NULL!	#NULL!	#NULL!	#NULL!	1	0	#NULL!	#NULL!	#NULL!	0	0	0	0	0	99	0	0	0	0	0	0	0	4	10	99	0	0	0	0	0	0	0	5	5	3	0	0	0
17	0	0	1	47	0	0	0	2	0	1	3	0	1	0	1	1	0	2	3	4	2	0	1	1	1	0	0	0	0	0	0	0	0	3	0	0	0	0	1	0	0	1	1	0	0	1	0	0	0
17	3	1	1	28	1	1	0	3	0	1	3	0	0	0	1	1	1	3	2	3	4	0	2	0	0	1	0	0	0	0	0	0	0	2	10	1	1	4	1	0	0	0	0	1	0	1	0	0	1
17	0	0	1	21	0	0	1	2	0	0	#NULL!	#NULL!	#NULL!	#NULL!	#NULL!	1	0	2	#NULL!	#NULL!	0	0	0	0	0	99	0	0	0	0	0	0	0	1	0	0	0	0	0	1	2	0	0	5	5	0	1	1	0
17	3	1	1	38	0	0	0	3	0	1	3	1	1	0	0	1	0	3	2	3	0	1	1	0	0	0	0	0	0	0	0	0	0	4	1	1	1	0	1	0	0	1	0	0	1	0	0	0	0
17	0	0	1	33	1	1	0	1	1	0	#NULL!	#NULL!	#NULL!	#NULL!	#NULL!	1	0	3	3	4	0	1	1	0	0	0	0	1	0	0	3	0	0	3	1	0	0	0	1	0	0	0	0	5	5	1	0	0	0
17	0	0	1	16	0	1	0	2	5	0	#NULL!	#NULL!	#NULL!	#NULL!	#NULL!	1	0	3	2	3	0	0	0	0	0	99	0	0	0	0	0	0	0	2	0	0	0	0	0	0	0	0	0	0	0	0	0	0	1
17	0	0	1	30	0	1	1	2	1	1	2	0	1	0	0	1	0	1	4	4	0	1	1	0	0	0	0	0	0	0	0	0	0	2	1	1	0	1	1	0	0	0	0	0	0	0	0	1	1
17	0	0	1	29	0	1	0	1	0	1	3	0	1	0	0	1	0	3	3	4	0	1	1	1	1	0	0	0	0	0	0	0	0	4	0	1	0	0	1	0	0	0	0	0	0	0	0	1	0
17	0	0	1	13	0	0	1	1	1	0	#NULL!	#NULL!	#NULL!	#NULL!	#NULL!	1	0	3	#NULL!	#NULL!	0	0	0	0	0	99	0	0	0	0	0	0	0	3	1	0	0	0	0	0	0	0	0	0	0	0	0	0	0
17	0	0	1	17	0	0	0	2	1	0	#NULL!	#NULL!	#NULL!	#NULL!	#NULL!	1	0	2	2	2	0	0	0	0	0	99	0	0	0	0	0	0	0	3	0	0	0	0	0	0	0	0	0	0	1	0	0	1	0
17	0	0	1	15	0	0	1	1	1	0	#NULL!	#NULL!	#NULL!	#NULL!	#NULL!	0	0	#NULL!	#NULL!	#NULL!	1	0	1	0	0	1	0	1	1	0	1	0	0	3	0	0	0	0	1	0	0	0	0	1	1	1	0	1	0
17	0	0	1	26	0	0	0	2	1	0	#NULL!	#NULL!	#NULL!	#NULL!	#NULL!	1	1	#NULL!	2	#NULL!	0	1	1	0	0	0	0	0	0	0	0	0	0	1	10	99	0	1	1	0	0	1	0	5	5	3	0	1	0
17	0	0	1	16	0	1	0	2	0	0	#NULL!	#NULL!	#NULL!	#NULL!	#NULL!	1	0	3	1	3	0	0	0	0	0	99	0	0	0	0	0	0	0	1	1	0	0	0	1	0	0	0	0	0	1	0	1	0	0
17	0	0	1	40	0	1	0	2	1	1	3	0	0	0	0	1	0	#NULL!	2	#NULL!	2	1	2	0	0	0	0	0	0	1	1	0	0	3	10	99	0	0	1	2	2	0	0	5	5	3	1	0	0
17	0	0	1	20	0	0	0	2	0	1	3	0	0	0	0	1	0	1	2	2	1	0	1	1	1	0	0	0	0	0	0	0	0	3	0	0	0	0	1	0	0	1	0	0	0	1	1	1	0
17	0	0	1	20	0	0	0	2	0	1	3	0	1	0	0	1	0	3	2	3	0	0	0	0	0	99	0	0	0	0	0	0	0	2	1	0	0	0	0	0	0	0	0	0	1	0	0	1	0
17	3	1	1	24	0	1	0	1	0	0	#NULL!	#NULL!	#NULL!	#NULL!	#NULL!	1	1	3	3	4	1	1	1	1	1	0	0	1	0	0	1	0	0	3	0	1	0	0	0	0	0	0	0	0	1	0	0	0	1
17	3	1	1	15	0	1	0	1	5	0	#NULL!	#NULL!	#NULL!	#NULL!	#NULL!	0	0	#NULL!	#NULL!	#NULL!	0	0	0	0	0	99	0	0	0	0	0	0	1	9	#NULL!	#NULL!	0	0	0	0	0	0	0	5	5	3	1	0	0
17	3	1	1	28	0	1	0	2	1	1	3	1	1	0	0	1	1	1	2	3	1	3	2	0	0	0	0	1	0	1	1	0	0	3	0	0	1	1	0	0	0	0	0	0	1	1	0	0	0
17	3	1	1	18	0	1	1	1	1	0	#NULL!	#NULL!	#NULL!	#NULL!	#NULL!	1	0	3	2	4	0	0	0	0	0	99	0	0	0	0	0	0	0	1	1	1	0	0	0	0	0	0	0	5	5	0	0	3	0
17	3	1	1	20	0	1	0	2	1	0	#NULL!	#NULL!	#NULL!	#NULL!	#NULL!	1	0	3	2	4	0	0	0	0	0	99	0	0	0	0	0	0	0	2	1	1	0	0	0	2	1	0	0	5	5	3	0	0	1
17	3	1	1	35	0	1	0	2	1	0	#NULL!	#NULL!	#NULL!	#NULL!	#NULL!	1	0	2	4	4	0	1	1	0	0	0	0	1	0	0	1	0	0	3	1	0	0	0	1	0	0	0	0	0	1	0	0	0	0
17	0	0	1	35	0	1	0	2	1	1	3	1	1	0	0	1	0	2	3	4	0	0	0	1	1	0	0	0	0	0	0	0	0	3	0	0	0	0	1	0	0	1	0	1	0	0	1	1	0
17	3	1	1	16	0	1	0	1	1	0	#NULL!	#NULL!	#NULL!	#NULL!	#NULL!	1	0	1	1	2	0	0	0	0	0	99	0	0	0	0	0	0	1	9	#NULL!	#NULL!	0	0	0	0	0	0	0	5	5	1	0	0	0
17	0	0	1	35	0	1	0	2	1	0	#NULL!	#NULL!	#NULL!	#NULL!	#NULL!	1	1	3	2	4	4	0	2	1	1	0	0	0	0	0	0	0	0	3	1	1	1	1	1	0	0	0	0	0	0	0	0	0	0
17	3	1	1	22	1	1	0	2	0	0	#NULL!	#NULL!	#NULL!	#NULL!	#NULL!	1	0	2	2	3	0	0	0	0	0	99	0	0	0	0	0	0	0	3	1	1	0	0	0	0	0	0	0	0	0	0	0	1	0
17	3	1	1	41	0	1	0	2	0	1	2	0	0	0	0	1	0	3	2	3	0	2	1	1	1	0	0	1	0	0	1	0	0	4	0	0	0	0	0	0	0	0	0	0	1	0	0	0	0
17	3	1	1	33	0	1	1	1	1	0	#NULL!	#NULL!	#NULL!	#NULL!	#NULL!	1	0	#NULL!	#NULL!	#NULL!	3	0	2	0	0	0	0	0	0	0	0	0	0	1	1	1	0	0	0	0	0	0	0	5	5	1	0	0	0
17	3	1	1	16	0	0	1	1	1	0	#NULL!	#NULL!	#NULL!	#NULL!	#NULL!	1	0	3	1	2	0	0	0	0	0	99	0	0	0	0	0	0	0	3	1	0	0	0	1	0	0	0	0	0	0	0	0	0	1
17	3	1	1	35	1	1	0	1	1	0	#NULL!	#NULL!	#NULL!	#NULL!	#NULL!	1	0	#NULL!	4	#NULL!	1	1	1	0	0	0	0	0	0	0	0	0	0	1	10	99	0	0	0	0	0	0	0	0	0	3	0	1	0
17	3	1	1	37	0	0	0	3	0	1	3	1	1	0	1	1	0	2	2	2	0	1	1	0	0	0	0	0	0	0	0	0	0	4	10	99	0	0	0	0	0	0	0	5	5	3	0	1	0
17	3	1	1	39	0	1	0	2	1	1	3	1	1	0	0	1	0	1	2	2	1	0	1	0	0	0	0	1	0	0	1	0	0	4	10	99	1	0	1	0	0	0	0	5	5	3	0	0	0
17	3	1	1	38	0	1	0	2	0	1	2	1	0	0	0	1	0	3	3	4	3	1	2	0	0	0	0	1	0	1	1	0	0	2	0	0	0	0	1	0	0	0	0	5	5	3	0	1	0
17	3	1	1	18	0	1	1	2	1	0	#NULL!	#NULL!	#NULL!	#NULL!	#NULL!	1	0	1	3	3	0	0	0	0	0	99	0	0	0	0	0	0	0	4	1	1	0	0	1	0	0	0	0	5	5	3	0	1	1
17	3	1	1	16	0	1	1	1	1	0	#NULL!	#NULL!	#NULL!	#NULL!	#NULL!	1	0	2	#NULL!	#NULL!	0	0	0	0	0	99	0	0	0	0	0	0	0	2	1	0	0	0	0	0	0	0	0	0	0	0	0	0	0
17	3	1	1	32	0	0	0	1	1	0	#NULL!	#NULL!	#NULL!	#NULL!	#NULL!	1	0	3	2	3	2	0	1	1	0	0	0	0	1	0	1	0	0	2	1	0	0	0	1	2	2	1	1	0	0	0	1	0	1
17	3	1	1	22	0	1	0	2	1	0	#NULL!	#NULL!	#NULL!	#NULL!	#NULL!	1	1	2	4	4	0	2	1	1	1	0	0	0	1	0	0	0	0	1	10	99	1	1	1	0	0	0	0	5	5	3	0	1	1
17	3	1	1	28	0	0	0	2	0	1	3	0	0	0	0	1	1	2	2	3	0	1	1	0	0	0	0	0	0	0	0	0	0	4	1	1	0	0	1	0	0	0	0	0	0	0	0	0	0
17	3	1	1	24	0	1	1	2	1	0	#NULL!	#NULL!	#NULL!	#NULL!	#NULL!	1	0	1	3	3	2	0	1	0	0	1	0	1	0	0	1	0	0	3	0	0	0	0	1	1	2	1	0	0	0	0	0	0	0
17	3	1	1	29	3	1	0	2	0	0	#NULL!	#NULL!	#NULL!	#NULL!	#NULL!	1	0	3	2	3	0	1	1	0	0	0	0	0	0	0	0	0	0	4	0	0	0	0	1	0	0	0	0	0	1	1	0	0	0
17	3	1	1	40	0	1	0	2	1	0	#NULL!	#NULL!	#NULL!	#NULL!	#NULL!	1	0	1	3	4	1	0	1	0	0	0	0	0	0	0	1	0	0	3	0	0	0	0	1	0	0	0	0	0	1	0	1	0	0
17	3	1	1	24	0	1	0	2	1	1	3	1	1	1	#NULL!	1	1	3	3	4	0	1	1	1	1	1	0	0	0	0	1	0	0	3	0	0	0	0	0	0	0	1	0	1	0	0	0	0	1
17	3	1	1	37	0	1	0	1	1	1	3	1	1	1	0	1	0	3	2	4	0	2	1	1	0	0	0	0	0	0	0	0	0	3	1	0	1	0	0	0	0	0	0	0	1	0	0	1	1
17	3	1	1	28	0	1	0	2	1	0	#NULL!	#NULL!	#NULL!	#NULL!	#NULL!	1	0	3	2	3	0	2	1	1	0	0	0	0	1	0	0	0	0	3	1	0	0	0	1	1	1	0	0	0	0	0	0	0	0
17	3	1	1	26	0	1	0	2	1	0	#NULL!	#NULL!	#NULL!	#NULL!	#NULL!	1	0	#NULL!	2	#NULL!	1	0	1	1	0	0	0	0	0	0	0	0	0	4	10	99	0	0	0	0	0	0	0	5	5	1	0	1	0
17	3	1	1	27	0	1	0	3	0	0	#NULL!	#NULL!	#NULL!	#NULL!	#NULL!	1	0	#NULL!	1	#NULL!	0	0	0	0	0	99	0	0	0	0	0	0	0	4	10	99	0	0	0	0	0	0	0	5	5	1	0	0	0
17	3	1	1	29	0	1	0	1	0	0	#NULL!	#NULL!	#NULL!	#NULL!	#NULL!	1	0	2	4	4	0	1	1	0	0	0	0	0	0	0	1	0	0	3	0	0	0	0	0	0	0	0	0	0	1	0	0	0	0
17	3	1	1	16	0	1	1	2	0	1	3	0	0	1	0	1	0	3	2	4	0	0	0	0	0	99	0	0	0	0	0	0	0	3	1	0	4	0	1	0	0	1	0	1	0	0	0	0	0
17	3	1	1	34	1	1	0	2	1	1	3	1	1	1	0	1	0	3	2	4	0	1	1	1	1	1	0	0	0	0	0	0	0	3	0	0	1	0	1	0	0	1	0	0	1	0	0	0	0
17	3	1	1	30	0	1	1	1	1	1	2	1	1	0	0	1	0	3	3	4	0	1	1	0	0	0	0	0	0	0	0	0	0	2	0	0	0	0	1	1	2	1	0	0	1	0	0	0	1
17	3	1	1	14	0	0	1	2	1	0	#NULL!	#NULL!	#NULL!	#NULL!	#NULL!	1	0	#NULL!	2	#NULL!	0	0	0	0	0	99	0	0	0	0	0	0	1	9	#NULL!	#NULL!	0	0	0	0	0	0	0	5	5	1	0	0	0
17	3	1	1	34	0	1	0	2	0	1	2	1	1	1	0	1	0	2	4	4	0	2	1	0	0	0	0	0	0	0	0	0	0	3	1	1	0	0	0	1	2	1	0	0	0	0	0	0	0
17	3	1	1	34	0	1	0	3	0	1	2	1	1	0	0	1	0	2	2	3	0	0	0	0	0	99	0	0	0	0	0	0	0	4	10	99	1	0	1	0	0	0	0	5	5	0	1	0	1
17	3	1	1	29	0	0	1	2	1	1	3	0	1	1	1	1	0	3	2	3	0	0	0	0	0	99	0	0	0	0	0	0	0	4	0	1	0	0	1	0	0	0	0	0	1	3	0	0	1
17	3	1	1	37	0	0	0	2	0	0	#NULL!	#NULL!	#NULL!	#NULL!	#NULL!	1	0	1	#NULL!	#NULL!	0	0	0	0	0	99	0	0	0	0	0	0	0	4	0	99	0	0	1	0	0	1	0	5	5	0	0	0	0
17	3	1	1	21	0	0	1	2	0	0	#NULL!	#NULL!	#NULL!	#NULL!	#NULL!	0	0	1	2	2	0	0	0	0	0	99	0	0	0	0	0	0	0	4	10	99	0	0	1	0	0	0	0	5	5	1	1	1	1
17	3	1	1	21	0	1	1	1	1	1	1	0	1	1	1	1	1	#NULL!	2	#NULL!	1	0	1	0	0	0	0	1	0	1	0	0	0	1	10	99	0	0	0	1	1	0	0	5	5	3	0	0	0
17	3	1	1	39	0	0	0	2	1	1	2	0	1	0	0	1	0	3	3	4	0	1	1	0	0	0	0	1	0	0	1	0	0	3	1	1	0	0	1	0	0	0	0	0	0	0	0	0	0
17	3	1	1	40	0	1	0	1	1	1	3	0	1	0	0	1	0	3	3	4	3	0	2	1	1	0	0	0	0	0	0	0	0	2	1	1	0	0	0	1	2	0	0	0	0	0	0	0	0
17	3	1	1	26	0	1	1	2	1	1	3	0	0	0	0	1	1	1	#NULL!	#NULL!	2	0	1	0	0	0	0	0	0	0	1	0	0	3	1	0	0	0	0	0	0	0	0	0	0	1	1	0	0
17	3	1	1	24	0	1	1	2	1	0	#NULL!	#NULL!	#NULL!	#NULL!	#NULL!	1	1	#NULL!	#NULL!	#NULL!	1	0	1	0	0	0	0	0	0	0	0	0	0	1	10	99	0	0	0	0	0	0	0	5	5	3	0	0	0
17	3	1	1	36	0	1	0	2	0	1	3	0	0	0	0	1	0	3	2	3	2	0	1	1	0	0	0	0	0	0	0	0	0	3	1	0	1	0	1	0	0	0	0	0	0	0	0	1	1
17	3	1	1	26	0	0	0	2	0	1	3	0	0	1	0	1	0	3	3	4	1	1	1	1	1	1	0	1	1	1	1	0	0	3	0	0	0	0	0	0	0	1	0	5	5	0	1	0	1
17	3	1	1	22	0	0	1	2	1	0	#NULL!	#NULL!	#NULL!	#NULL!	#NULL!	1	1	#NULL!	4	#NULL!	1	0	1	0	0	1	0	0	0	0	0	0	0	1	10	99	0	0	0	0	0	0	0	5	5	3	0	0	0
17	3	1	1	27	0	1	0	2	1	0	#NULL!	#NULL!	#NULL!	#NULL!	#NULL!	1	0	1	4	3	0	0	0	0	0	99	0	0	0	0	0	0	0	1	0	1	0	0	0	0	0	0	0	5	5	3	0	1	0
17	3	1	1	20	0	1	1	3	1	0	#NULL!	#NULL!	#NULL!	#NULL!	#NULL!	1	1	1	4	4	1	0	1	0	0	0	0	0	0	0	0	0	0	3	1	1	0	0	0	0	0	0	0	0	0	0	0	0	0
17	3	1	1	21	0	1	0	2	1	0	#NULL!	#NULL!	#NULL!	#NULL!	#NULL!	1	0	1	#NULL!	#NULL!	0	0	0	0	0	99	0	0	0	0	0	0	0	1	0	0	1	0	1	0	0	0	0	5	5	3	1	0	0
17	3	1	1	29	0	1	0	2	1	0	#NULL!	#NULL!	#NULL!	#NULL!	#NULL!	1	0	1	#NULL!	#NULL!	0	0	0	0	0	99	0	0	0	0	0	0	0	1	0	0	0	0	1	0	0	0	1	5	5	3	0	0	0
17	3	1	1	38	1	1	0	1	1	0	#NULL!	#NULL!	#NULL!	#NULL!	#NULL!	1	1	1	3	3	4	1	2	1	1	0	0	0	0	0	0	0	0	3	1	0	0	1	1	0	0	0	0	0	0	0	0	1	0
17	3	1	1	39	0	0	1	1	1	1	3	1	1	1	0	1	0	#NULL!	#NULL!	#NULL!	0	0	0	0	0	99	0	0	0	0	0	0	0	4	0	0	0	1	1	0	0	1	0	1	1	0	0	1	0
17	3	1	1	16	0	0	0	1	1	0	#NULL!	#NULL!	#NULL!	#NULL!	#NULL!	1	0	2	2	3	0	0	0	0	0	99	0	0	0	0	0	0	0	2	1	1	0	0	1	1	1	0	1	1	0	0	0	0	0
17	3	1	1	36	0	0	0	2	0	1	3	0	1	1	1	1	0	2	4	4	0	1	1	0	0	0	0	0	0	0	0	0	0	4	1	1	0	0	0	0	0	0	0	5	5	3	0	0	0
17	3	1	1	32	1	0	0	1	1	0	#NULL!	#NULL!	#NULL!	#NULL!	#NULL!	1	1	1	3	3	4	0	2	0	0	0	0	0	1	1	0	0	0	3	1	1	0	1	1	0	0	1	0	0	0	0	0	1	1
17	3	1	1	20	0	1	0	2	1	1	1	1	1	0	0	1	0	2	4	4	1	0	1	0	1	1	0	1	0	0	1	0	0	1	0	1	0	1	1	0	0	1	0	0	0	0	0	1	0
17	3	1	1	27	0	1	0	2	1	0	#NULL!	#NULL!	#NULL!	#NULL!	#NULL!	1	1	2	3	4	0	4	2	1	1	0	0	1	1	1	1	0	0	3	0	0	1	1	1	0	0	0	0	0	1	0	0	1	1
17	3	1	1	30	0	0	0	3	0	0	#NULL!	#NULL!	#NULL!	#NULL!	#NULL!	0	0	#NULL!	2	#NULL!	0	0	0	0	0	99	0	0	0	0	0	0	0	4	10	99	0	0	0	0	0	0	0	5	5	3	0	0	0
17	3	1	1	21	0	1	0	3	1	0	#NULL!	#NULL!	#NULL!	#NULL!	#NULL!	1	0	3	2	3	0	0	0	0	0	99	0	0	0	0	0	0	0	2	0	99	0	0	1	0	0	0	0	0	1	1	0	1	0
17	3	1	1	19	0	0	0	2	0	1	3	0	0	0	0	1	0	#NULL!	2	#NULL!	0	0	0	0	0	99	0	0	0	0	0	0	0	3	10	99	0	0	0	0	0	0	0	5	5	3	0	1	1
17	3	1	1	31	0	1	0	2	1	0	#NULL!	#NULL!	#NULL!	#NULL!	#NULL!	1	1	#NULL!	2	#NULL!	0	1	1	0	0	0	0	1	1	1	0	0	0	4	10	99	0	0	0	0	0	0	0	5	5	3	0	0	1
17	3	1	1	39	0	1	0	2	0	1	2	1	0	0	0	1	0	3	3	4	0	0	0	0	0	99	0	0	0	0	0	0	0	3	0	0	0	0	0	0	0	1	0	0	0	0	0	0	0
17	3	1	1	29	0	1	0	2	1	0	#NULL!	#NULL!	#NULL!	#NULL!	#NULL!	1	0	#NULL!	3	#NULL!	1	0	1	0	0	0	0	0	0	0	0	0	0	4	10	99	0	0	1	0	0	0	0	5	5	3	0	0	1
17	3	1	1	23	0	1	0	2	1	1	3	1	0	0	0	1	0	3	3	4	0	0	0	0	0	99	0	0	0	0	0	0	0	4	10	99	1	0	0	0	0	0	0	5	5	3	0	0	0
17	3	1	1	28	0	1	1	2	0	1	3	0	1	0	0	1	0	1	2	3	2	0	1	0	0	0	0	0	0	0	0	0	0	3	1	0	0	0	1	0	0	0	0	0	0	0	0	0	0
17	3	1	1	16	0	0	0	2	0	0	#NULL!	#NULL!	#NULL!	#NULL!	#NULL!	1	0	3	2	4	0	0	0	0	0	99	0	0	0	0	0	0	0	4	1	1	0	0	1	0	0	0	0	0	0	0	0	1	0
17	3	1	1	34	0	0	0	2	1	0	#NULL!	#NULL!	#NULL!	#NULL!	#NULL!	1	1	2	2	3	0	0	0	0	0	99	0	0	0	0	0	0	0	3	10	99	0	0	0	0	0	0	0	0	0	1	0	1	1
17	3	1	1	36	0	1	0	2	1	1	3	0	1	0	0	1	0	1	2	3	1	0	1	1	0	0	0	0	0	0	0	0	0	4	1	1	0	0	1	0	0	0	0	5	5	0	0	1	0
17	3	1	1	19	0	1	0	1	1	0	#NULL!	#NULL!	#NULL!	#NULL!	#NULL!	1	1	#NULL!	2	#NULL!	2	0	1	0	0	1	0	0	0	0	0	0	0	4	10	99	0	0	1	1	1	0	1	5	5	3	0	1	0
17	3	1	1	23	0	1	0	3	0	0	#NULL!	#NULL!	#NULL!	#NULL!	#NULL!	1	0	1	2	3	0	0	0	0	0	99	0	0	0	0	0	0	0	2	10	0	0	0	0	0	0	0	0	5	5	0	0	0	0
17	3	1	1	18	1	1	0	1	1	0	#NULL!	#NULL!	#NULL!	#NULL!	#NULL!	1	1	#NULL!	#NULL!	#NULL!	0	1	1	0	0	0	0	0	0	0	0	0	0	3	10	99	1	0	0	0	0	0	0	5	5	3	0	0	0
17	3	1	1	15	0	1	0	1	1	0	#NULL!	#NULL!	#NULL!	#NULL!	#NULL!	1	0	#NULL!	2	#NULL!	0	0	0	0	0	99	0	0	0	0	0	0	0	1	10	99	0	0	0	0	0	0	0	5	5	3	0	0	0
17	3	1	1	23	0	0	1	2	1	0	#NULL!	#NULL!	#NULL!	#NULL!	#NULL!	1	1	3	2	4	0	1	1	0	0	0	0	1	0	0	0	0	0	1	10	99	1	1	1	0	0	1	0	1	0	1	0	0	0
17	3	1	1	17	0	1	0	2	5	0	#NULL!	#NULL!	#NULL!	#NULL!	#NULL!	1	1	2	2	2	1	0	1	0	0	0	0	0	0	0	0	0	0	3	1	1	0	0	0	0	0	0	0	0	1	1	0	0	1
17	3	1	1	15	0	1	0	1	1	0	#NULL!	#NULL!	#NULL!	#NULL!	#NULL!	0	0	1	3	3	0	0	0	0	0	99	0	0	0	0	0	0	0	3	1	1	0	0	1	0	0	0	0	5	5	1	0	1	0
17	3	1	1	33	0	0	1	1	0	1	3	0	1	0	0	1	1	1	3	4	6	1	2	1	1	1	0	1	0	0	0	0	0	3	0	0	0	0	1	0	0	0	0	0	0	0	0	1	0
17	3	1	1	16	0	0	1	2	1	0	#NULL!	#NULL!	#NULL!	#NULL!	#NULL!	1	0	1	1	2	0	0	0	0	0	99	0	0	0	0	0	0	0	3	1	0	0	0	0	0	0	0	0	0	1	1	0	0	1
18	3	1	1	25	0	0	0	1	1	0	#NULL!	#NULL!	#NULL!	#NULL!	#NULL!	1	0	3	3	4	0	0	0	0	0	99	0	0	0	0	0	0	0	1	0	0	0	1	0	0	0	0	0	0	1	0	0	0	0
18	3	1	1	27	0	0	1	1	1	0	#NULL!	#NULL!	#NULL!	#NULL!	#NULL!	1	1	3	#NULL!	#NULL!	0	1	1	0	0	0	0	1	0	0	0	0	0	1	10	99	0	0	1	1	2	0	0	0	0	0	0	0	1
18	3	1	1	31	0	0	0	3	0	0	#NULL!	#NULL!	#NULL!	#NULL!	#NULL!	1	0	2	2	3	0	0	0	0	0	99	0	0	0	0	0	0	0	4	10	99	1	1	1	0	0	1	0	5	5	3	0	0	0
18	3	1	1	40	0	0	0	1	0	1	3	1	1	1	0	1	0	#NULL!	3	#NULL!	2	0	1	0	0	0	0	0	0	0	0	0	0	3	10	1	1	0	1	0	0	0	0	5	5	1	0	0	1
18	3	1	1	36	1	0	0	1	1	0	#NULL!	#NULL!	#NULL!	#NULL!	#NULL!	1	0	1	3	4	3	0	2	1	1	0	0	0	0	0	0	0	0	3	0	0	1	0	0	1	2	1	0	0	0	1	0	0	0
18	3	1	1	22	0	0	0	2	1	0	#NULL!	#NULL!	#NULL!	#NULL!	#NULL!	1	0	2	2	3	0	0	0	0	0	99	0	0	0	0	0	0	0	2	0	0	0	0	1	0	0	0	0	1	0	0	0	0	1
18	3	1	1	17	0	1	1	1	5	0	#NULL!	#NULL!	#NULL!	#NULL!	#NULL!	0	0	2	#NULL!	#NULL!	0	0	0	0	0	99	0	0	0	0	0	0	0	1	10	0	0	0	0	0	0	0	0	5	5	1	0	0	0
18	3	1	1	34	0	1	0	2	5	0	#NULL!	#NULL!	#NULL!	#NULL!	#NULL!	1	1	#NULL!	#NULL!	3	4	0	2	0	0	0	0	0	0	0	0	0	0	1	10	99	1	0	0	0	0	0	0	5	5	0	0	1	1
19	0	0	1	28	0	0	0	1	0	0	#NULL!	#NULL!	#NULL!	#NULL!	#NULL!	1	1	3	2	3	4	0	2	0	0	0	0	0	0	0	0	0	0	1	1	0	0	0	0	0	0	1	0	5	5	1	0	1	0
19	0	0	1	13	0	0	1	1	0	0	#NULL!	#NULL!	#NULL!	#NULL!	#NULL!	1	0	2	1	2	0	0	0	0	0	99	0	0	0	0	0	0	0	1	1	0	0	0	1	0	0	0	0	0	0	0	0	0	0
19	0	0	1	31	0	1	0	1	1	0	#NULL!	#NULL!	#NULL!	#NULL!	#NULL!	1	1	3	2	4	0	1	1	0	0	0	0	0	0	0	0	0	0	1	0	0	0	0	0	0	0	0	0	5	5	0	0	1	0
19	0	0	1	28	0	0	0	1	1	1	2	1	1	0	0	1	1	3	2	3	4	0	2	0	0	0	0	0	0	0	0	0	0	1	1	0	1	0	1	0	0	0	0	5	5	0	0	1	1
19	0	0	1	18	1	0	0	2	0	0	#NULL!	#NULL!	#NULL!	#NULL!	#NULL!	1	0	2	3	3	0	0	0	0	0	99	0	0	0	0	0	0	0	1	0	0	0	0	0	0	0	0	0	5	5	0	0	0	0
19	3	1	1	28	0	0	0	2	0	0	#NULL!	#NULL!	#NULL!	#NULL!	#NULL!	1	1	3	4	4	1	1	1	0	0	0	0	1	1	0	0	0	0	3	1	0	0	0	0	0	0	0	0	1	0	1	1	0	0
19	0	0	1	22	0	1	0	2	0	0	#NULL!	#NULL!	#NULL!	#NULL!	#NULL!	1	1	3	2	3	2	0	1	0	0	0	0	0	0	0	0	0	0	1	1	1	0	0	0	0	0	0	0	5	5	1	0	1	0
19	0	0	1	27	1	1	0	2	0	0	#NULL!	#NULL!	#NULL!	#NULL!	#NULL!	1	0	3	2	3	0	0	0	0	0	99	0	0	0	0	0	0	0	1	0	0	0	0	0	0	0	0	0	0	0	0	1	0	0
19	0	0	1	30	0	0	0	2	0	1	3	1	1	1	0	1	0	3	2	3	0	0	0	0	0	99	0	0	0	0	0	0	0	1	0	0	1	0	1	0	0	1	0	0	0	0	0	0	0
19	0	0	1	25	0	1	0	2	0	1	1	0	0	1	0	1	0	3	2	3	1	0	1	1	0	1	0	0	0	0	1	0	0	1	0	0	0	0	1	1	2	1	0	0	0	0	0	0	0
19	0	0	1	29	0	1	0	2	0	0	#NULL!	#NULL!	#NULL!	#NULL!	#NULL!	1	0	2	1	2	1	0	1	0	0	0	0	0	0	0	0	0	0	3	0	0	0	0	1	0	0	0	0	0	0	1	1	0	0
19	0	0	1	23	0	0	0	3	0	1	3	0	1	0	0	1	0	2	2	3	0	0	0	0	0	99	0	0	0	0	0	0	0	1	0	0	0	0	0	0	0	0	0	5	5	0	1	0	1
19	0	0	1	41	0	1	0	1	5	0	#NULL!	#NULL!	#NULL!	#NULL!	#NULL!	1	1	#NULL!	#NULL!	#NULL!	6	0	2	1	1	0	0	0	0	0	0	0	0	1	0	0	0	0	1	0	0	0	0	5	5	3	0	1	0
19	0	0	1	20	0	0	0	2	0	1	3	0	0	0	0	1	0	1	2	2	0	0	0	0	0	99	0	0	0	0	0	0	0	4	1	0	0	0	0	0	0	0	0	5	5	0	0	0	0
19	0	0	1	20	0	0	0	1	0	0	#NULL!	#NULL!	#NULL!	#NULL!	#NULL!	1	0	2	4	4	0	1	1	0	0	0	0	0	0	0	0	0	0	3	0	0	0	0	1	0	0	1	0	5	5	0	0	0	0
19	0	0	1	19	0	1	1	2	1	1	3	0	0	1	0	1	0	2	2	2	0	0	0	0	0	99	0	0	0	0	0	0	0	1	0	#NULL!	0	0	0	0	0	0	0	0	0	3	1	0	0
19	0	0	1	27	0	1	0	2	0	1	3	0	0	1	0	1	0	3	4	4	0	0	0	0	0	99	0	0	0	0	0	0	0	4	1	0	0	0	0	0	0	0	0	0	0	0	0	0	0
19	0	0	1	28	0	1	0	2	0	1	3	0	0	0	0	1	1	2	2	2	1	0	1	0	0	0	0	0	0	0	0	0	0	1	0	0	0	0	0	1	2	1	0	0	0	0	0	0	0
19	0	0	1	29	0	0	0	2	1	1	2	1	1	0	0	1	0	3	#NULL!	#NULL!	0	0	0	0	0	99	0	0	0	0	0	0	0	1	0	0	0	0	1	0	0	0	0	0	0	0	0	0	0
19	0	0	1	24	0	1	0	2	0	1	3	1	1	1	1	1	0	1	4	4	0	0	0	0	0	99	0	0	0	0	0	0	0	4	0	0	0	0	1	0	0	0	0	5	5	0	0	0	0
19	0	0	1	24	0	0	0	1	1	1	1	0	1	0	1	1	0	3	2	3	0	0	0	0	0	99	0	0	0	0	0	0	0	1	0	0	0	0	1	1	2	0	0	0	0	0	0	0	0
19	0	0	1	23	0	0	0	2	0	1	3	0	0	0	1	1	1	3	#NULL!	#NULL!	1	0	1	0	0	0	0	0	0	0	0	0	0	1	0	0	0	0	0	0	0	0	0	5	5	3	0	0	0
19	0	0	1	26	0	0	0	2	1	0	#NULL!	#NULL!	#NULL!	#NULL!	#NULL!	1	0	3	2	4	1	0	1	0	0	0	0	0	0	0	0	0	0	1	0	0	0	0	0	0	0	0	0	5	5	0	0	0	0
19	3	1	1	25	0	0	0	2	0	0	#NULL!	#NULL!	#NULL!	#NULL!	#NULL!	1	0	1	4	4	1	0	1	0	0	0	0	1	0	0	0	0	0	3	0	0	1	0	1	0	0	0	0	5	5	0	1	0	0
19	0	0	1	25	0	0	0	3	1	0	#NULL!	#NULL!	#NULL!	#NULL!	#NULL!	1	0	3	2	4	0	0	0	0	0	99	0	0	0	0	0	0	0	1	0	0	1	0	1	0	0	0	0	5	5	0	1	0	0
19	0	0	1	19	1	0	0	1	1	0	#NULL!	#NULL!	#NULL!	#NULL!	#NULL!	1	0	2	2	2	0	0	0	0	0	99	0	0	0	0	0	0	0	1	0	0	1	0	0	0	0	0	0	5	5	1	1	0	1
19	0	0	1	19	1	0	0	1	1	0	#NULL!	#NULL!	#NULL!	#NULL!	#NULL!	1	0	1	1	2	0	0	0	0	0	99	0	0	0	0	0	0	0	1	0	1	0	0	0	1	1	0	1	5	5	0	0	1	0
19	0	0	1	21	0	0	1	2	1	0	#NULL!	#NULL!	#NULL!	#NULL!	#NULL!	1	0	1	1	2	0	0	0	0	0	99	0	0	0	0	0	0	0	1	0	0	0	0	1	0	0	0	0	1	0	1	0	0	0
19	0	0	1	25	0	0	0	2	0	1	3	0	0	0	0	1	0	2	2	2	1	0	1	0	0	0	0	0	0	0	0	0	0	1	0	0	0	0	0	0	0	0	0	0	0	0	0	0	0
19	0	0	1	16	0	0	1	2	0	0	#NULL!	#NULL!	#NULL!	#NULL!	#NULL!	1	0	1	2	2	0	0	0	0	0	99	0	0	0	0	0	0	0	1	0	0	0	0	0	0	0	0	0	0	0	0	1	0	0
19	0	0	1	20	0	0	0	2	0	0	#NULL!	#NULL!	#NULL!	#NULL!	#NULL!	1	0	3	3	4	0	0	0	1	1	0	0	0	0	0	0	0	0	1	0	0	0	0	0	0	0	0	0	0	0	0	0	0	0
19	0	0	1	19	0	0	0	1	1	0	#NULL!	#NULL!	#NULL!	#NULL!	#NULL!	1	1	#NULL!	#NULL!	#NULL!	1	0	1	0	0	0	0	0	0	0	0	0	0	1	10	99	0	0	0	1	2	0	0	0	0	0	0	0	0
19	0	0	1	20	0	0	0	2	1	1	3	0	1	0	0	1	0	2	2	3	0	0	0	0	0	99	0	0	0	0	0	0	0	4	0	0	0	0	0	0	0	0	0	5	5	0	0	0	0
19	0	0	1	30	0	1	0	1	1	1	3	0	0	1	0	1	0	3	4	4	2	0	1	1	0	1	0	0	0	0	0	1	0	1	0	0	0	0	0	0	0	0	0	0	0	0	0	0	0
19	0	0	1	23	0	0	0	2	1	0	#NULL!	#NULL!	#NULL!	#NULL!	#NULL!	1	0	#NULL!	#NULL!	#NULL!	0	0	0	0	0	99	0	0	0	0	0	0	0	1	0	0	0	0	1	0	0	0	0	0	0	0	0	0	1
19	0	0	1	36	0	0	0	1	1	1	3	0	1	0	0	1	0	1	3	3	2	0	1	0	0	0	0	0	0	0	0	0	0	1	0	1	1	0	0	0	0	0	0	0	0	0	0	0	0
19	3	1	1	20	0	1	1	2	0	0	#NULL!	#NULL!	#NULL!	#NULL!	#NULL!	1	0	2	2	2	0	0	0	0	0	99	0	0	0	0	0	0	0	1	0	0	0	0	1	1	1	0	0	5	5	0	0	0	0
19	0	0	1	26	0	0	0	1	0	1	3	0	0	0	0	1	0	3	#NULL!	#NULL!	0	0	0	0	0	99	0	0	0	0	0	0	0	1	0	0	0	0	0	0	0	0	0	5	5	3	1	0	0
19	0	0	1	23	0	0	0	2	0	1	3	0	0	0	0	1	0	2	2	2	0	0	0	0	0	99	0	0	0	0	0	0	0	4	0	0	0	0	1	0	0	0	0	5	5	0	0	0	0
19	3	1	1	24	0	0	1	2	1	1	3	0	1	1	0	1	0	2	4	4	0	0	0	0	0	99	0	0	0	0	0	0	0	1	0	1	0	0	1	0	0	0	0	0	0	3	0	0	0
19	3	1	1	33	0	0	0	1	1	1	3	1	1	0	1	1	0	2	2	3	1	0	1	1	0	0	1	1	0	1	0	0	0	1	1	0	1	0	0	0	0	0	0	5	5	1	0	0	0
19	0	0	1	19	0	0	1	2	5	0	#NULL!	#NULL!	#NULL!	#NULL!	#NULL!	1	0	2	2	3	0	0	0	0	0	99	0	0	0	0	0	0	0	1	0	0	0	0	0	0	0	0	0	0	0	0	0	0	0
19	0	0	1	25	0	1	0	1	1	1	3	0	1	0	0	1	0	2	4	4	1	0	1	0	0	0	0	1	1	1	0	0	0	1	0	0	1	0	1	0	0	0	0	0	0	1	0	0	0
19	0	0	1	39	0	1	0	1	1	1	2	0	1	0	0	1	0	2	#NULL!	#NULL!	0	0	0	0	0	99	0	0	0	0	0	0	0	1	1	0	0	0	0	0	0	0	0	0	0	1	1	0	1
19	0	0	1	19	0	1	0	1	1	0	#NULL!	#NULL!	#NULL!	#NULL!	#NULL!	1	0	2	#NULL!	#NULL!	0	0	0	0	0	99	0	0	0	0	0	0	0	1	0	0	1	0	1	0	0	0	0	1	0	0	0	0	0
19	0	0	1	26	0	0	0	1	1	0	#NULL!	#NULL!	#NULL!	#NULL!	#NULL!	1	1	3	#NULL!	#NULL!	2	0	1	0	0	0	0	0	0	0	0	0	0	1	0	0	0	0	0	0	0	0	0	0	0	0	0	0	0
19	0	0	1	25	0	0	0	2	1	0	#NULL!	#NULL!	#NULL!	#NULL!	#NULL!	1	0	2	2	2	0	0	0	0	0	99	0	0	0	0	0	0	0	1	0	0	0	0	0	0	0	0	0	0	0	0	0	0	0
19	0	0	1	24	0	1	0	2	0	0	#NULL!	#NULL!	#NULL!	#NULL!	#NULL!	1	0	1	3	4	0	0	0	0	0	99	0	0	0	0	0	0	0	1	0	0	0	0	1	0	0	0	0	5	5	1	1	0	0
19	0	0	1	33	0	1	0	2	0	0	#NULL!	#NULL!	#NULL!	#NULL!	#NULL!	1	0	3	1	2	0	0	0	1	0	0	0	0	0	0	0	0	0	4	0	0	0	0	0	0	0	0	0	0	0	0	1	0	0
19	0	0	1	36	0	0	0	3	0	0	#NULL!	#NULL!	#NULL!	#NULL!	#NULL!	1	0	3	2	2	0	0	0	0	0	99	0	0	0	0	0	0	0	1	1	0	1	0	1	0	0	0	0	1	0	0	1	0	0
19	0	0	1	20	0	0	0	1	1	1	3	1	1	1	0	1	1	3	#NULL!	#NULL!	1	0	1	0	0	0	0	0	0	0	0	0	0	4	1	0	1	0	1	1	2	1	0	1	0	1	1	0	0
19	0	0	1	23	1	1	1	2	1	0	#NULL!	#NULL!	#NULL!	#NULL!	#NULL!	1	1	#NULL!	#NULL!	4	2	0	1	0	0	0	0	0	0	0	0	0	0	1	1	0	1	0	1	0	0	1	0	0	0	1	0	1	1
19	0	0	1	21	0	0	0	2	0	0	#NULL!	#NULL!	#NULL!	#NULL!	#NULL!	1	0	3	1	2	0	0	0	0	0	99	0	0	0	0	0	0	1	9	#NULL!	99	0	0	0	0	0	0	0	5	5	0	0	0	0
19	0	0	1	25	0	1	0	2	1	0	#NULL!	#NULL!	#NULL!	#NULL!	#NULL!	1	0	3	3	4	2	0	1	1	1	1	0	0	0	0	0	0	0	4	1	0	0	0	1	0	0	0	0	0	1	0	0	0	0
19	0	0	1	40	1	0	1	1	1	0	#NULL!	#NULL!	#NULL!	#NULL!	#NULL!	1	1	#NULL!	#NULL!	2	5	1	2	0	0	0	0	0	0	0	0	0	0	1	1	1	0	0	0	2	2	1	0	5	5	3	0	0	0
19	0	0	1	16	0	0	1	2	1	0	#NULL!	#NULL!	#NULL!	#NULL!	#NULL!	1	0	3	#NULL!	#NULL!	0	0	0	0	0	99	0	0	0	0	0	0	0	4	1	0	0	0	0	0	0	0	0	5	5	0	0	1	0
19	0	0	1	17	0	1	0	1	1	0	#NULL!	#NULL!	#NULL!	#NULL!	#NULL!	0	0	2	#NULL!	#NULL!	0	0	0	0	0	99	0	0	0	0	0	0	0	1	0	0	1	0	0	2	1	1	1	0	0	1	0	0	1
19	0	0	1	21	0	0	0	1	1	1	3	1	1	0	0	1	1	2	2	2	1	0	1	0	0	0	0	1	0	0	0	0	0	1	0	0	0	0	0	0	0	0	0	0	0	1	0	1	1
19	0	0	1	25	0	1	0	1	0	1	3	0	1	0	0	1	0	3	1	2	0	0	0	0	0	99	0	0	0	0	0	0	0	1	1	0	0	0	0	0	0	0	0	0	0	0	1	0	0
19	0	0	1	21	0	1	0	1	1	0	#NULL!	#NULL!	#NULL!	#NULL!	#NULL!	1	1	3	2	3	0	1	1	0	0	0	0	0	0	0	0	0	0	1	0	0	0	0	1	1	2	0	0	1	0	0	0	0	0
19	0	0	1	25	0	0	1	1	1	0	#NULL!	#NULL!	#NULL!	#NULL!	#NULL!	1	1	3	2	3	1	2	2	0	0	0	0	0	0	0	0	0	0	1	0	0	0	0	0	0	0	0	0	5	5	1	1	0	1
19	0	0	1	39	0	1	0	2	0	0	#NULL!	#NULL!	#NULL!	#NULL!	#NULL!	1	0	3	1	3	3	0	2	0	0	0	0	0	0	0	0	0	0	1	0	0	0	0	1	0	0	1	0	0	0	0	0	1	0
19	0	0	1	31	0	1	0	1	1	0	#NULL!	#NULL!	#NULL!	#NULL!	#NULL!	1	0	2	2	3	0	3	2	0	0	0	0	1	1	1	0	0	0	2	1	1	0	0	0	1	2	1	0	0	0	0	0	0	0
19	0	0	1	32	0	0	0	1	1	1	3	0	1	0	0	1	0	3	2	4	2	0	1	0	0	0	0	0	0	0	0	0	0	1	0	0	0	0	1	0	0	1	0	0	0	0	1	0	0
19	0	0	1	25	0	0	0	2	1	0	#NULL!	#NULL!	#NULL!	#NULL!	#NULL!	1	1	2	3	4	1	0	1	0	0	0	0	0	0	0	0	0	0	1	0	0	0	0	1	2	2	0	0	1	0	1	0	0	0
19	0	0	1	19	0	0	1	2	1	0	#NULL!	#NULL!	#NULL!	#NULL!	#NULL!	1	0	3	2	2	0	0	0	0	0	99	0	0	0	0	0	0	0	1	0	0	0	0	1	0	0	0	0	5	5	1	0	0	0
19	3	1	1	47	1	1	0	1	1	1	3	1	1	0	0	1	0	2	3	4	3	0	2	0	0	0	0	0	0	0	1	1	0	1	0	0	1	1	1	0	0	0	0	5	5	0	1	0	0
19	3	1	1	34	0	0	0	3	0	1	3	0	1	0	0	1	0	#NULL!	4	#NULL!	0	0	0	0	0	99	0	0	0	0	0	0	0	4	0	0	0	0	0	0	0	0	0	5	5	0	0	0	0
19	0	0	1	17	0	0	1	2	1	0	#NULL!	#NULL!	#NULL!	#NULL!	#NULL!	1	0	1	2	2	0	0	0	0	0	99	0	0	0	0	0	0	1	9	#NULL!	#NULL!	0	0	0	0	0	0	0	0	0	0	0	0	0
19	3	1	1	15	0	0	0	1	1	0	#NULL!	#NULL!	#NULL!	#NULL!	#NULL!	1	0	2	2	3	0	0	0	0	0	99	0	0	0	0	0	0	0	3	0	0	0	0	1	0	0	0	0	0	0	0	0	0	0
19	3	1	1	35	0	0	0	2	1	0	#NULL!	#NULL!	#NULL!	#NULL!	#NULL!	1	0	2	2	2	0	0	0	0	0	99	0	0	0	0	0	0	0	1	0	0	0	0	1	0	0	1	0	5	5	0	0	0	1
19	0	0	1	23	0	0	0	2	0	0	#NULL!	#NULL!	#NULL!	#NULL!	#NULL!	1	1	1	2	2	0	2	1	0	0	0	0	0	0	0	0	0	0	1	1	1	0	0	0	0	0	0	0	5	5	0	0	1	0
19	3	1	1	17	0	0	0	1	1	0	#NULL!	#NULL!	#NULL!	#NULL!	#NULL!	1	0	2	2	2	0	0	0	0	0	99	0	0	0	0	0	0	0	3	1	0	0	1	1	0	0	0	1	5	5	3	1	1	1
19	3	1	1	22	0	1	1	2	1	1	3	0	1	0	1	1	0	1	2	3	0	0	0	0	0	99	0	0	0	0	0	0	0	4	0	0	0	0	0	0	0	1	0	5	5	1	1	0	0
19	3	1	1	18	0	0	1	2	0	1	3	0	1	0	1	1	0	#NULL!	2	#NULL!	0	0	0	0	0	99	0	0	0	0	0	0	0	1	10	99	0	0	0	0	0	0	0	5	5	3	0	0	0
19	3	1	1	34	0	1	0	1	1	0	#NULL!	#NULL!	#NULL!	#NULL!	#NULL!	1	0	3	2	4	3	0	2	0	0	0	0	0	0	0	0	0	0	3	1	1	0	0	0	0	0	0	0	5	5	3	1	0	0
19	0	0	1	23	0	1	1	2	1	0	#NULL!	#NULL!	#NULL!	#NULL!	#NULL!	1	1	2	2	3	1	0	1	0	0	0	0	0	0	0	0	0	0	1	1	1	0	0	1	2	1	0	0	5	5	0	0	1	0
19	0	0	1	17	0	0	0	2	1	1	3	0	1	0	1	1	0	2	2	3	0	0	0	0	0	99	0	0	0	0	0	0	0	3	1	1	0	0	0	0	0	0	1	0	0	0	0	0	0
19	0	0	1	20	0	0	1	2	1	1	3	0	0	0	1	1	0	2	2	3	0	0	0	0	0	99	0	0	0	0	0	0	0	1	1	1	0	0	0	0	0	0	0	5	5	1	0	1	0
19	3	1	1	31	0	0	0	2	1	0	#NULL!	#NULL!	#NULL!	#NULL!	#NULL!	1	0	2	4	4	0	1	1	0	0	0	0	0	0	0	0	0	0	3	1	1	0	0	1	0	0	1	0	0	0	0	0	1	0
19	3	1	1	36	0	0	1	2	0	1	3	0	1	1	0	1	0	3	4	4	0	2	1	0	0	0	0	0	0	0	0	1	0	3	0	0	0	0	1	2	2	0	0	5	5	0	0	0	1
19	0	0	1	24	0	0	0	2	1	1	3	0	1	1	0	1	0	2	2	2	1	0	1	0	0	0	0	0	0	0	0	0	0	1	1	0	0	0	0	1	2	0	0	1	0	3	1	1	1
19	0	0	1	22	0	0	0	2	1	0	#NULL!	#NULL!	#NULL!	#NULL!	#NULL!	1	0	3	2	3	1	0	1	0	0	0	0	0	0	0	0	0	0	1	0	0	0	0	0	0	0	0	0	5	5	0	0	0	0
19	3	1	1	32	0	1	0	1	1	0	#NULL!	#NULL!	#NULL!	#NULL!	#NULL!	1	1	#NULL!	#NULL!	#NULL!	3	0	2	0	0	0	0	0	0	0	0	0	0	3	0	99	0	0	0	0	0	0	0	5	5	0	0	0	0
19	3	1	1	33	0	0	0	2	0	1	3	1	1	0	0	1	0	3	4	4	0	0	0	0	0	99	0	0	0	0	0	0	0	3	0	0	0	0	0	0	0	0	0	1	0	0	0	0	0
19	3	1	1	25	0	0	1	2	1	0	#NULL!	#NULL!	#NULL!	#NULL!	#NULL!	1	0	1	3	4	0	0	0	1	1	0	0	0	0	0	0	0	0	1	0	0	0	0	1	0	0	0	0	5	5	0	0	0	0
19	0	0	1	17	0	0	0	2	1	0	#NULL!	#NULL!	#NULL!	#NULL!	#NULL!	1	0	3	#NULL!	#NULL!	0	0	0	0	0	99	0	0	0	0	0	0	0	1	0	0	0	0	0	0	0	0	0	5	5	0	1	1	0
19	3	1	1	24	0	0	1	2	1	0	#NULL!	#NULL!	#NULL!	#NULL!	#NULL!	1	0	1	2	3	0	0	0	0	0	99	0	0	0	0	0	1	0	3	0	0	0	0	0	0	0	0	0	5	5	3	0	1	0
19	3	1	1	23	0	1	1	2	1	0	#NULL!	#NULL!	#NULL!	#NULL!	#NULL!	1	1	3	3	4	1	0	1	0	0	0	0	0	0	0	0	0	0	1	0	0	0	0	1	0	0	0	0	0	0	0	0	1	1
19	3	1	1	18	0	0	1	1	1	0	#NULL!	#NULL!	#NULL!	#NULL!	#NULL!	1	0	1	2	2	0	0	0	0	0	99	0	0	0	0	0	0	0	1	0	1	0	0	0	0	0	0	0	5	5	0	0	0	0
19	3	1	1	30	0	1	0	2	1	1	3	1	1	0	0	1	0	2	2	3	0	0	0	0	0	99	0	0	0	0	0	0	0	1	0	0	1	0	0	0	0	0	0	1	0	0	0	0	0
19	3	1	1	42	1	0	0	1	0	1	3	0	1	0	0	1	0	1	4	4	1	0	1	1	0	0	0	0	0	0	0	0	0	3	1	0	0	0	1	0	0	0	0	5	5	3	0	0	0
19	3	1	1	21	0	0	1	2	0	1	3	1	1	0	0	1	0	3	3	4	2	0	1	0	0	0	0	0	0	0	0	0	0	1	0	0	1	0	1	0	0	0	0	0	0	0	0	0	0
19	3	1	1	28	0	1	0	1	1	1	2	0	1	0	0	1	0	2	#NULL!	#NULL!	0	0	0	0	0	99	0	0	0	0	0	0	1	9	#NULL!	99	0	0	0	0	0	0	0	5	5	0	1	0	0
19	3	1	1	30	1	0	0	2	0	1	3	1	1	0	0	1	0	3	3	4	2	0	1	0	0	0	0	0	0	0	0	0	0	1	0	0	1	0	0	0	0	0	0	0	0	0	0	0	0
19	3	1	1	21	0	0	0	3	0	1	3	0	0	0	0	0	0	2	4	4	0	0	0	0	0	99	0	0	0	0	0	0	0	2	0	0	0	0	0	0	0	0	0	5	5	1	0	0	0
19	3	1	1	19	1	0	1	2	1	0	#NULL!	#NULL!	#NULL!	#NULL!	#NULL!	1	0	1	2	3	0	0	0	0	0	99	0	0	0	0	0	0	0	3	0	0	1	0	0	0	0	1	0	5	5	1	0	0	1
19	3	1	1	26	0	1	0	2	0	1	2	1	1	0	0	0	0	#NULL!	2	#NULL!	1	0	1	0	0	0	0	1	0	0	1	0	0	2	0	1	0	0	1	1	1	0	0	5	5	0	0	1	0
19	3	1	1	33	0	1	0	2	0	1	3	0	0	1	0	1	0	1	2	2	0	0	0	1	1	0	0	0	0	0	0	0	0	3	0	0	0	0	0	0	0	0	0	0	0	3	1	0	1
19	3	1	1	34	0	0	1	3	0	0	#NULL!	#NULL!	#NULL!	#NULL!	#NULL!	1	0	3	2	4	0	0	0	0	0	99	0	0	0	0	0	0	0	3	0	0	0	1	1	1	2	0	0	0	0	0	0	0	0
19	3	1	1	32	0	1	0	2	1	0	#NULL!	#NULL!	#NULL!	#NULL!	#NULL!	1	0	3	2	3	0	0	0	0	0	99	0	0	0	0	0	0	0	1	0	1	4	1	1	1	2	1	0	0	0	0	0	0	0
19	3	1	1	23	0	1	0	2	1	0	#NULL!	#NULL!	#NULL!	#NULL!	#NULL!	1	0	3	1	2	0	0	0	0	0	99	0	0	0	0	0	0	0	1	1	1	0	0	0	0	0	0	0	0	0	0	0	0	0
19	0	0	1	38	0	0	0	2	0	1	3	0	0	0	1	1	0	#NULL!	2	#NULL!	0	1	1	0	0	0	0	0	0	0	0	0	0	1	0	0	0	0	1	0	0	0	0	0	0	3	0	0	0
19	0	0	1	21	0	0	1	2	0	0	#NULL!	#NULL!	#NULL!	#NULL!	#NULL!	1	0	3	1	2	0	0	0	0	0	99	0	0	0	0	0	0	0	1	0	0	0	0	1	0	0	0	0	0	0	3	0	0	0
19	0	0	1	27	0	0	1	2	0	1	3	0	1	0	0	0	0	#NULL!	2	#NULL!	2	0	1	1	99	0	0	0	0	0	0	0	1	9	#NULL!	#NULL!	0	0	1	1	2	0	1	5	5	3	0	0	1
19	3	1	1	37	0	1	0	1	5	#NULL!	#NULL!	#NULL!	#NULL!	#NULL!	#NULL!	1	0	1	#NULL!	#NULL!	4	0	2	1	99	0	0	0	0	0	0	0	0	1	0	1	4	4	4	0	0	4	0	5	5	3	3	1	1
19	3	1	1	30	1	0	0	1	1	0	#NULL!	#NULL!	#NULL!	#NULL!	#NULL!	1	1	1	2	2	2	1	2	0	0	0	0	0	0	0	0	0	0	1	0	1	4	4	4	2	2	0	1	0	0	1	3	0	0
19	3	1	1	32	0	1	0	99	5	#NULL!	#NULL!	#NULL!	#NULL!	#NULL!	#NULL!	1	0	2	#NULL!	#NULL!	0	0	0	1	0	0	0	0	0	0	0	0	0	1	0	0	4	4	4	2	2	0	0	0	0	0	3	0	0
19	3	1	1	29	0	1	0	1	5	#NULL!	#NULL!	#NULL!	#NULL!	#NULL!	#NULL!	1	0	2	2	3	0	3	2	1	99	0	3	4	3	3	0	0	0	3	0	0	4	4	4	0	0	0	0	5	5	1	3	1	1
19	3	1	1	24	0	1	0	2	5	#NULL!	#NULL!	#NULL!	#NULL!	#NULL!	#NULL!	1	1	2	3	3	0	1	1	0	0	0	0	4	3	3	0	0	0	2	0	0	4	4	4	0	0	0	0	5	5	0	3	0	0
19	3	1	1	22	0	0	0	2	5	#NULL!	#NULL!	#NULL!	#NULL!	#NULL!	#NULL!	1	1	2	3	4	0	1	1	0	0	0	3	4	3	3	1	0	0	1	0	0	4	4	4	0	0	0	0	5	5	1	3	0	3
19	3	1	1	37	0	0	0	3	5	#NULL!	#NULL!	#NULL!	#NULL!	#NULL!	#NULL!	1	0	#NULL!	#NULL!	#NULL!	0	0	0	0	0	99	0	0	0	0	0	0	0	1	1	0	4	4	4	0	0	4	0	0	0	0	3	0	0
19	3	1	1	28	0	1	0	1	5	#NULL!	#NULL!	#NULL!	#NULL!	#NULL!	#NULL!	1	0	2	#NULL!	#NULL!	0	0	0	0	0	99	0	0	0	0	0	0	0	2	1	0	4	4	4	0	0	0	0	5	5	0	3	0	0
19	3	1	1	26	0	1	0	1	5	0	#NULL!	#NULL!	#NULL!	#NULL!	#NULL!	1	0	1	4	4	1	0	1	0	0	0	0	0	0	0	0	0	0	1	0	1	4	4	4	0	0	0	0	5	5	1	3	0	0
19	3	1	1	38	0	1	0	1	5	1	3	1	1	99	0	1	0	1	#NULL!	#NULL!	0	2	1	0	0	0	0	4	3	3	0	0	0	3	1	0	4	4	4	0	0	0	0	5	5	0	3	0	0
19	3	1	1	28	0	1	1	99	5	#NULL!	#NULL!	#NULL!	#NULL!	#NULL!	#NULL!	1	0	3	#NULL!	#NULL!	0	0	0	0	0	99	0	0	0	0	0	1	0	3	1	0	4	4	4	0	0	0	0	0	0	1	3	0	0
20	0	0	1	38	0	0	0	3	0	1	2	0	0	0	1	1	1	1	4	4	1	1	1	1	1	0	0	0	0	0	0	0	0	2	0	0	0	0	0	0	0	1	0	5	5	0	1	0	0
20	3	1	1	33	0	0	0	1	1	1	2	1	1	0	0	1	0	3	2	3	0	0	0	0	0	99	0	0	0	0	0	0	0	3	0	0	1	0	1	1	2	1	0	0	1	0	1	0	0
20	0	0	1	32	0	0	0	1	0	1	3	1	1	1	1	1	0	2	4	4	1	1	1	0	0	0	0	1	1	0	0	0	0	4	0	0	1	1	1	0	0	0	0	5	5	1	1	0	0
20	3	1	1	22	0	0	0	3	0	0	#NULL!	#NULL!	#NULL!	#NULL!	#NULL!	1	0	3	3	4	0	0	0	0	0	99	0	0	0	0	0	0	0	4	0	0	0	0	0	0	0	0	0	0	0	0	0	0	0
20	0	0	1	18	0	0	0	2	1	0	#NULL!	#NULL!	#NULL!	#NULL!	#NULL!	0	0	3	2	3	0	0	0	1	1	0	0	0	0	0	0	0	0	2	0	0	0	0	1	0	0	0	0	0	0	1	0	0	0
20	3	1	1	23	0	0	0	2	1	0	#NULL!	#NULL!	#NULL!	#NULL!	#NULL!	1	1	#NULL!	#NULL!	3	1	0	1	0	0	0	0	0	0	0	0	0	0	1	1	1	0	0	0	0	0	1	0	0	0	0	0	0	0
20	0	0	1	42	0	0	0	1	1	1	2	1	1	0	0	1	0	1	4	4	0	0	0	1	0	0	0	0	0	0	0	0	0	2	0	0	1	0	1	0	0	0	0	0	0	0	0	1	0
20	0	0	1	24	0	0	0	2	0	1	3	0	0	0	#NULL!	1	0	3	3	4	0	0	0	0	0	99	0	0	0	0	0	0	0	3	0	0	0	0	0	0	0	0	0	0	0	0	0	0	0
20	0	0	1	27	0	1	1	1	1	0	#NULL!	#NULL!	#NULL!	#NULL!	#NULL!	0	0	#NULL!	#NULL!	2	2	1	2	0	0	0	0	0	1	0	0	0	1	9	#NULL!	#NULL!	1	0	1	2	2	1	1	0	0	3	0	3	0
20	3	1	1	27	0	0	0	2	0	1	3	1	1	0	#NULL!	1	1	3	4	4	0	1	1	0	0	0	0	0	0	0	0	0	0	1	0	0	0	0	0	0	0	0	0	0	0	0	1	1	0
20	0	0	1	27	0	0	0	3	0	0	#NULL!	#NULL!	#NULL!	#NULL!	#NULL!	1	1	3	2	3	0	1	1	1	1	0	0	0	1	1	0	0	0	4	0	0	0	0	1	0	0	0	1	0	0	1	0	0	0
20	0	0	1	33	0	0	0	3	0	1	3	0	1	1	1	0	1	2	2	2	0	1	1	0	0	0	0	0	0	0	0	0	0	3	0	0	0	0	0	0	0	0	0	0	0	0	0	0	0
20	3	1	1	24	0	1	0	2	1	1	3	1	1	1	0	1	0	3	4	4	0	0	0	0	0	99	0	0	0	0	0	0	0	1	0	0	0	1	1	0	0	0	0	0	0	3	3	0	0
20	3	1	1	21	0	0	0	1	1	0	#NULL!	#NULL!	#NULL!	#NULL!	#NULL!	1	0	#NULL!	#NULL!	2	0	0	0	0	0	99	0	0	0	0	0	0	0	1	0	1	0	0	0	0	0	0	0	0	0	0	0	1	0
20	3	1	1	32	0	0	0	3	0	1	2	1	0	0	0	1	1	2	2	2	2	0	1	1	0	0	0	1	1	0	1	0	0	2	0	0	0	0	1	0	0	0	0	0	1	0	0	0	0
20	3	1	1	37	1	0	0	1	1	1	2	1	1	0	0	1	0	3	4	4	0	2	1	0	0	0	0	0	1	0	1	1	0	2	1	0	0	0	0	0	0	0	0	0	0	1	0	1	0
20	0	0	1	21	0	0	0	2	0	1	3	1	1	0	0	1	0	3	2	3	0	0	0	1	0	0	0	0	0	0	0	1	0	3	0	0	0	4	4	0	0	0	0	0	0	0	0	0	0
20	0	0	1	38	0	1	0	1	0	1	3	1	1	0	1	1	0	2	2	3	2	0	1	0	0	0	0	0	0	0	0	0	0	2	0	1	0	0	0	2	1	1	0	0	0	1	0	1	0
20	3	1	1	19	0	0	0	2	1	1	3	0	1	0	0	1	0	3	2	4	0	0	0	0	0	99	0	0	0	0	0	0	0	4	1	1	0	0	1	0	0	0	0	0	1	0	0	0	0
20	3	1	1	32	1	1	0	1	1	0	#NULL!	#NULL!	#NULL!	#NULL!	#NULL!	1	0	2	4	4	0	1	1	1	1	1	0	0	0	0	0	0	0	1	0	0	0	0	0	0	0	0	0	0	0	0	1	0	1
20	0	0	1	29	0	1	1	2	0	1	3	0	0	0	1	1	0	2	2	3	0	0	0	0	0	99	0	0	0	0	0	0	1	9	#NULL!	#NULL!	0	0	0	0	0	0	0	5	5	0	0	3	0
20	3	1	1	29	0	1	0	2	0	1	3	1	1	1	0	1	0	2	2	2	0	0	0	0	0	99	0	0	0	0	0	0	0	1	0	1	1	0	0	0	0	0	0	5	5	0	0	0	0
20	3	1	1	46	0	0	0	1	1	1	3	0	1	0	0	1	0	3	3	4	2	0	1	1	1	0	0	0	0	0	0	0	0	2	0	0	1	0	0	0	0	0	0	1	0	0	0	0	0
20	3	1	1	34	0	1	0	2	1	0	#NULL!	#NULL!	#NULL!	#NULL!	#NULL!	1	0	1	4	4	2	1	2	0	0	0	0	1	0	1	1	0	0	1	0	0	0	1	1	1	2	0	0	0	1	1	0	0	1
20	0	0	1	23	0	1	1	2	1	1	3	0	1	0	0	1	1	1	2	2	2	0	1	0	0	0	0	0	0	0	1	0	0	1	0	1	0	0	0	0	0	0	0	5	5	0	0	0	0
20	0	0	1	25	0	0	1	1	5	1	3	1	1	0	0	1	1	2	4	4	4	0	2	0	0	0	0	0	0	0	0	0	0	1	1	1	1	0	1	1	2	0	0	0	0	3	0	0	1
20	0	0	1	25	1	1	0	2	5	0	#NULL!	#NULL!	#NULL!	#NULL!	#NULL!	1	0	3	4	4	0	0	0	0	0	99	0	0	0	0	0	0	0	1	0	0	0	0	0	0	0	0	0	5	5	0	0	0	0
20	0	0	1	26	1	0	0	99	1	0	#NULL!	#NULL!	#NULL!	#NULL!	#NULL!	1	1	#NULL!	#NULL!	2	0	1	1	0	0	0	0	0	0	0	0	0	0	1	1	0	0	0	0	0	0	0	0	0	0	0	0	0	0
20	3	1	1	29	0	1	1	2	1	0	#NULL!	#NULL!	#NULL!	#NULL!	#NULL!	1	0	#NULL!	#NULL!	2	0	0	0	0	0	99	0	0	0	0	0	0	0	1	0	1	0	0	0	0	0	0	0	0	0	0	0	1	0
20	3	1	1	35	0	1	1	1	1	1	3	0	1	0	0	1	0	3	2	3	2	0	1	0	0	99	0	0	0	1	0	0	0	1	1	1	0	1	1	1	1	0	0	5	5	0	0	1	0
20	0	0	1	30	0	0	0	1	1	1	3	1	1	0	0	1	1	3	2	3	4	0	2	1	0	0	0	0	0	0	0	0	0	2	0	0	1	0	1	0	0	0	0	0	0	1	0	0	0
20	0	0	1	19	0	0	0	1	1	0	#NULL!	#NULL!	#NULL!	#NULL!	#NULL!	1	1	1	4	4	1	0	1	0	0	0	0	0	0	0	0	0	0	3	0	0	0	0	1	0	0	0	0	0	0	0	0	1	0
20	0	0	1	16	0	0	0	2	0	1	3	0	0	99	1	1	0	3	2	2	0	0	0	0	0	99	0	0	0	0	0	0	0	1	0	0	0	0	1	0	0	0	0	0	0	0	0	0	0
20	0	0	1	27	0	0	0	2	0	1	3	0	1	0	0	1	0	3	3	4	0	0	0	0	0	99	0	0	0	0	0	0	0	4	0	0	0	0	1	0	0	0	0	0	0	0	0	0	0
20	3	1	1	24	0	1	0	2	1	1	3	1	1	0	1	1	1	2	2	3	0	1	1	1	0	0	0	0	0	0	0	0	0	2	0	0	1	0	0	1	2	0	0	0	0	1	0	1	0
20	0	0	1	23	0	0	0	2	0	1	3	0	0	0	0	1	0	3	4	4	0	0	0	0	0	99	0	0	0	0	0	0	0	1	0	0	0	0	0	0	0	0	0	0	0	0	1	0	0
20	0	0	1	22	1	1	1	2	0	1	3	1	1	1	0	0	1	3	2	3	1	0	1	0	0	1	0	0	0	0	0	0	0	2	0	0	0	0	0	0	0	0	0	0	0	3	0	0	0
20	3	1	1	27	1	1	0	1	1	0	#NULL!	#NULL!	#NULL!	#NULL!	#NULL!	1	1	2	4	4	0	2	1	0	0	0	0	0	0	0	0	0	0	1	0	0	0	0	0	0	0	0	0	5	5	0	0	0	0
20	3	1	1	25	0	0	0	2	1	0	#NULL!	#NULL!	#NULL!	#NULL!	#NULL!	1	0	1	2	2	0	0	0	0	0	99	0	0	0	0	0	0	0	3	0	0	0	0	1	0	0	0	0	5	5	0	0	1	0
20	3	1	1	22	0	1	0	2	1	1	3	0	1	1	0	1	0	3	2	4	0	0	0	0	0	99	0	0	0	0	0	0	0	1	0	0	0	0	0	0	0	0	0	0	0	0	0	0	0
20	3	1	1	39	0	1	0	1	0	1	3	1	1	0	0	1	0	2	2	3	3	0	2	0	0	0	0	0	0	0	0	0	0	3	0	0	0	0	0	0	0	0	0	0	0	0	0	0	0
20	0	0	1	15	0	1	1	2	0	0	#NULL!	#NULL!	#NULL!	#NULL!	#NULL!	1	0	2	4	4	0	0	0	0	0	99	0	0	0	0	0	0	0	1	1	1	1	1	1	0	0	0	0	0	0	0	0	0	1
20	0	0	1	25	0	1	0	2	0	0	#NULL!	#NULL!	#NULL!	#NULL!	#NULL!	1	1	1	4	4	0	1	1	0	0	0	0	0	0	0	0	0	0	3	0	0	1	0	0	0	0	0	0	0	0	1	0	1	0
20	0	0	1	23	0	0	0	1	1	0	#NULL!	#NULL!	#NULL!	#NULL!	#NULL!	1	0	2	2	3	0	0	0	0	0	99	0	0	0	0	0	0	0	3	0	0	0	1	1	0	0	0	0	0	0	0	0	1	0
20	0	0	1	28	0	1	0	1	1	1	3	1	1	0	0	1	1	3	2	3	0	1	1	0	0	0	0	0	0	0	0	0	0	3	0	0	0	0	0	0	0	0	0	0	1	1	0	1	0
20	0	0	1	31	0	0	0	1	1	0	#NULL!	#NULL!	#NULL!	#NULL!	#NULL!	1	0	3	2	3	0	0	0	0	0	99	0	0	0	0	0	0	0	2	0	0	0	1	1	0	0	0	0	0	0	0	0	0	0
20	0	0	1	28	0	0	0	2	1	0	#NULL!	#NULL!	#NULL!	#NULL!	#NULL!	1	1	1	2	2	0	2	1	1	1	0	0	0	1	0	0	0	0	3	1	0	1	0	0	0	0	0	0	1	0	0	0	1	0
20	0	0	1	28	1	0	0	3	1	0	#NULL!	#NULL!	#NULL!	#NULL!	#NULL!	1	1	1	2	3	0	1	1	0	0	0	0	0	0	0	0	0	0	1	0	0	1	1	1	2	1	0	0	0	1	1	0	1	0
20	3	1	1	40	0	1	0	1	1	1	1	1	1	0	0	1	0	1	4	4	2	0	1	0	0	1	0	0	0	0	0	0	0	1	0	1	0	0	0	0	0	0	0	0	0	0	0	0	0
20	0	0	1	28	0	1	0	2	0	1	1	0	1	0	0	1	1	2	4	4	0	1	1	0	0	0	0	0	0	0	0	1	0	3	1	0	0	1	1	0	0	0	0	0	0	0	0	1	0
20	0	0	1	28	0	1	0	1	1	0	#NULL!	#NULL!	#NULL!	#NULL!	#NULL!	1	0	#NULL!	#NULL!	4	4	1	2	0	0	0	0	0	0	0	0	0	0	3	0	0	0	0	0	0	0	0	0	0	0	0	1	1	0
20	0	0	1	32	0	0	1	3	#NULL!	#NULL!	#NULL!	#NULL!	#NULL!	#NULL!	#NULL!	#NULL!	#NULL!	1	4	4	0	0	0	0	0	99	0	0	0	0	0	1	0	1	0	1	0	0	1	0	0	0	0	0	0	0	0	0	0
20	0	0	1	31	0	0	0	2	0	1	3	1	0	0	0	1	0	1	4	4	0	0	0	0	0	99	0	0	0	0	0	0	0	2	0	0	0	0	0	0	0	0	0	0	0	0	0	0	0
20	0	0	1	23	0	0	1	1	1	0	#NULL!	#NULL!	#NULL!	#NULL!	#NULL!	1	0	#NULL!	#NULL!	3	0	0	0	0	0	99	0	0	0	0	0	0	0	1	10	99	0	0	1	0	0	0	0	0	0	0	0	0	0
20	3	1	1	24	0	0	0	1	0	0	#NULL!	#NULL!	#NULL!	#NULL!	#NULL!	1	1	2	3	4	2	1	2	0	0	0	0	0	0	0	0	1	0	1	0	1	0	0	0	0	0	0	0	5	5	0	0	0	0
20	3	1	1	29	0	1	0	1	1	1	3	1	0	0	0	1	0	1	4	4	0	3	2	0	0	0	0	0	0	0	1	0	0	1	0	0	1	1	0	0	0	0	1	5	5	1	0	0	0
20	0	0	1	33	0	1	1	2	0	1	3	1	1	0	0	1	0	#NULL!	#NULL!	4	0	0	0	0	0	99	0	0	0	0	0	0	0	2	0	0	0	0	0	0	0	0	0	0	0	0	0	0	0
20	0	0	1	30	0	0	0	1	1	0	#NULL!	#NULL!	#NULL!	#NULL!	#NULL!	1	0	3	3	4	0	0	0	0	0	99	0	0	0	0	0	0	0	1	0	0	0	0	1	0	0	0	0	0	0	0	0	1	0
20	0	0	1	22	0	1	1	2	0	0	#NULL!	#NULL!	#NULL!	#NULL!	#NULL!	1	1	3	4	4	1	0	1	0	0	0	0	0	0	0	0	0	0	1	1	1	0	0	1	0	0	0	0	0	0	0	0	0	0
20	3	1	1	28	0	1	0	1	1	1	2	1	1	0	0	1	0	#NULL!	#NULL!	4	0	0	0	0	0	99	0	0	0	0	0	0	0	1	0	0	1	0	0	0	0	4	0	5	5	0	0	0	0
20	0	0	1	21	0	0	0	2	0	0	#NULL!	#NULL!	#NULL!	#NULL!	#NULL!	1	0	2	2	2	0	0	0	1	0	0	0	0	0	0	0	0	0	1	0	0	0	0	0	0	0	0	0	0	0	0	0	1	0
20	0	0	1	16	0	0	0	1	5	0	#NULL!	#NULL!	#NULL!	#NULL!	#NULL!	1	0	2	2	3	0	0	0	0	0	99	0	0	0	0	0	0	0	1	0	0	0	0	1	0	0	1	1	0	1	0	0	1	0
20	0	0	1	18	0	0	0	1	0	0	#NULL!	#NULL!	#NULL!	#NULL!	#NULL!	1	0	3	2	3	0	0	0	1	0	0	0	0	0	0	0	0	0	1	0	0	0	0	0	1	2	1	0	0	1	0	0	1	0
20	0	0	1	33	0	0	0	2	0	1	3	0	1	0	0	1	0	#NULL!	#NULL!	#NULL!	0	0	0	0	0	99	0	0	0	0	0	0	0	1	0	0	0	0	0	0	0	0	0	0	0	0	0	0	0
20	0	0	1	30	0	0	1	1	0	0	#NULL!	#NULL!	#NULL!	#NULL!	#NULL!	1	0	2	4	4	0	0	0	1	0	0	0	0	0	0	0	0	0	2	0	0	0	0	0	0	0	0	0	0	1	0	0	1	0
20	0	0	1	22	0	0	1	1	0	1	3	1	1	0	0	1	0	#NULL!	#NULL!	3	0	0	0	0	0	99	0	0	0	0	0	0	0	1	0	0	0	0	0	0	0	0	0	0	0	0	0	0	0
20	0	0	1	20	0	0	0	2	0	0	#NULL!	#NULL!	#NULL!	#NULL!	#NULL!	1	0	#NULL!	#NULL!	4	0	0	0	0	0	99	0	0	0	0	0	0	0	1	0	0	0	0	0	0	0	0	0	0	0	0	0	0	0
20	0	0	1	22	0	0	1	2	0	1	2	0	1	0	0	1	0	1	2	2	0	0	0	0	0	99	0	0	0	0	0	0	0	1	0	1	0	0	0	0	0	0	0	0	0	0	0	1	0
20	0	0	1	21	0	0	0	1	1	0	#NULL!	#NULL!	#NULL!	#NULL!	#NULL!	1	0	1	3	3	0	0	0	0	0	99	0	0	0	0	0	0	0	1	0	0	0	0	0	0	0	0	0	0	0	0	0	1	0
20	3	1	1	32	0	1	0	3	0	1	2	0	0	0	0	1	0	#NULL!	#NULL!	4	0	0	0	0	0	99	0	0	0	0	0	0	0	1	0	0	0	0	0	0	0	0	0	0	0	3	0	1	0
20	3	1	1	33	0	1	0	3	0	1	3	1	1	0	0	0	0	2	3	4	0	1	1	0	0	0	0	1	0	0	1	0	0	2	0	0	1	0	0	0	0	0	0	5	5	0	0	1	0
20	3	1	1	36	0	1	1	1	0	1	3	1	1	0	1	1	0	2	2	3	0	0	0	0	0	99	0	0	0	0	0	0	0	3	0	0	1	0	1	0	0	1	0	0	0	1	0	0	0
20	3	1	1	28	0	0	1	3	0	0	#NULL!	#NULL!	#NULL!	#NULL!	#NULL!	1	0	1	3	3	0	0	0	0	0	99	0	0	0	0	0	0	0	1	0	1	0	0	0	0	0	0	0	0	0	0	0	0	0
20	3	1	1	25	0	1	0	2	0	1	3	0	0	0	0	1	0	3	3	4	0	0	0	0	0	99	0	0	0	0	0	0	0	3	1	0	0	0	0	0	0	0	0	0	0	1	0	1	1
20	3	1	1	22	0	1	0	1	0	0	#NULL!	#NULL!	#NULL!	#NULL!	#NULL!	1	1	1	4	4	2	0	1	0	0	0	0	0	0	0	0	0	0	1	1	1	0	0	0	0	0	0	0	0	0	0	0	0	0
20	3	1	1	24	0	0	0	1	1	0	#NULL!	#NULL!	#NULL!	#NULL!	#NULL!	1	1	3	2	3	0	4	2	1	1	0	0	1	1	0	1	0	0	1	1	1	0	0	0	0	0	0	1	5	5	1	0	0	0
20	3	1	1	30	0	0	1	1	1	0	#NULL!	#NULL!	#NULL!	#NULL!	#NULL!	1	0	1	2	2	0	1	1	1	0	0	0	0	0	0	0	0	0	2	0	1	0	0	1	0	0	1	1	1	0	0	0	1	0
20	3	1	1	27	0	0	0	1	0	0	#NULL!	#NULL!	#NULL!	#NULL!	#NULL!	1	1	2	3	4	1	1	1	1	0	0	0	0	0	0	0	0	0	1	0	1	0	0	0	0	0	0	0	0	0	0	0	0	0
20	3	1	1	28	0	0	0	1	0	0	#NULL!	#NULL!	#NULL!	999	#NULL!	1	1	1	4	4	1	0	1	1	1	0	0	0	0	0	0	0	0	1	0	0	0	0	0	0	0	0	0	0	0	0	0	0	0
20	3	1	1	24	0	0	0	1	1	0	#NULL!	#NULL!	#NULL!	#NULL!	#NULL!	1	1	1	4	4	0	1	1	1	1	0	0	0	0	0	0	1	0	2	0	0	0	0	0	0	0	0	0	1	1	1	0	1	0
20	3	1	1	27	0	0	1	3	1	0	#NULL!	#NULL!	#NULL!	#NULL!	#NULL!	1	0	#NULL!	#NULL!	2	1	0	1	0	0	0	0	0	0	0	0	0	0	1	0	1	0	0	0	0	0	0	0	0	1	1	1	0	0
20	3	1	1	27	0	0	0	3	0	1	2	0	0	0	0	1	1	3	2	3	0	2	1	0	0	0	0	0	0	0	0	0	0	2	0	0	0	0	0	0	0	0	0	0	1	0	0	0	1
20	3	1	1	36	0	0	1	1	1	1	2	1	1	0	0	1	0	3	4	4	3	0	2	0	0	0	0	0	0	0	1	0	0	2	0	0	0	1	1	0	0	0	0	0	1	1	1	0	1
20	3	1	1	24	0	1	0	1	0	1	3	1	1	0	0	1	0	1	4	4	0	0	0	0	0	99	0	0	0	0	0	0	0	1	0	0	1	0	1	0	0	0	0	0	0	0	0	0	0
20	3	1	1	20	0	1	0	1	0	0	#NULL!	#NULL!	#NULL!	#NULL!	#NULL!	1	1	2	1	2	1	0	1	0	0	0	0	0	0	0	0	0	0	3	0	0	0	0	1	1	2	0	1	0	1	1	1	0	1
20	3	1	1	18	0	1	1	2	5	1	3	0	1	1	#NULL!	0	0	3	1	3	0	0	0	0	0	99	0	0	0	0	0	0	1	9	#NULL!	#NULL!	0	0	1	0	0	0	0	5	5	3	0	1	0
20	3	1	1	15	0	0	0	3	0	1	3	0	0	0	1	0	0	2	2	2	0	0	0	0	0	99	0	0	0	0	0	0	0	3	0	0	0	0	0	0	0	0	0	0	0	0	0	0	0
20	3	1	1	27	0	0	1	2	0	1	3	0	0	1	0	1	1	1	4	4	1	0	1	0	0	0	0	1	0	0	0	0	0	1	0	0	0	0	0	0	0	0	0	5	5	3	0	0	0
20	3	1	1	28	0	1	0	1	1	0	#NULL!	#NULL!	#NULL!	#NULL!	#NULL!	1	0	1	4	3	2	0	1	0	0	0	0	0	1	0	0	0	0	1	0	0	0	0	1	0	0	1	1	0	0	1	0	0	1
20	3	1	1	32	0	0	0	3	0	1	3	1	1	0	0	1	0	3	2	4	0	0	0	1	0	0	0	0	0	0	0	0	0	4	0	0	1	0	1	0	0	0	0	0	0	0	0	1	0
20	3	1	1	24	0	0	0	1	0	0	#NULL!	#NULL!	#NULL!	#NULL!	#NULL!	1	0	2	2	3	0	0	0	0	0	99	0	0	0	0	0	0	0	1	10	99	1	0	1	0	0	0	0	5	5	3	0	0	0
20	3	1	1	29	1	0	0	1	1	0	#NULL!	#NULL!	#NULL!	#NULL!	#NULL!	1	1	2	2	3	1	0	1	1	1	0	0	0	0	0	0	0	0	3	0	0	0	0	0	0	0	0	0	0	0	0	0	1	0
20	3	1	1	40	0	1	0	1	1	0	#NULL!	#NULL!	#NULL!	#NULL!	#NULL!	1	0	#NULL!	#NULL!	4	6	0	2	1	0	1	0	0	0	0	0	0	0	1	0	1	0	0	1	0	0	0	0	5	5	3	1	0	0
20	3	1	1	37	0	0	0	2	0	0	#NULL!	#NULL!	#NULL!	#NULL!	#NULL!	1	0	3	2	3	0	0	0	0	0	99	0	0	0	0	0	0	0	1	0	1	0	0	0	0	0	1	0	5	5	0	0	1	1
20	3	1	1	28	0	0	0	1	0	0	#NULL!	#NULL!	#NULL!	#NULL!	#NULL!	1	0	#NULL!	#NULL!	3	0	0	0	0	0	99	0	0	0	0	0	0	0	2	0	0	0	0	0	0	0	0	0	0	0	0	0	0	0
20	3	1	1	26	0	1	1	2	1	0	#NULL!	#NULL!	#NULL!	#NULL!	#NULL!	1	0	1	2	2	0	0	0	0	0	99	0	0	0	0	0	0	0	2	1	1	0	0	0	1	1	1	1	1	0	0	0	0	1
20	3	1	1	38	0	1	1	1	0	1	3	1	1	0	0	1	0	3	3	4	4	1	2	1	0	0	0	1	0	0	0	0	0	2	1	1	1	0	1	0	0	0	0	0	0	0	0	0	0
20	3	1	1	35	1	1	1	2	0	1	2	0	1	0	0	1	0	1	4	4	2	2	2	0	0	0	0	0	0	0	0	0	0	2	0	0	0	0	1	0	0	0	0	0	1	0	1	0	1
20	3	1	1	16	1	0	0	1	0	1	3	0	1	0	0	1	0	3	3	4	0	0	0	0	0	99	0	0	0	0	0	0	0	3	0	0	0	0	1	0	0	0	0	1	0	1	0	1	1
20	3	1	1	26	0	1	0	2	1	0	#NULL!	#NULL!	#NULL!	#NULL!	#NULL!	1	0	1	3	4	0	0	0	1	1	99	0	0	0	0	0	0	0	3	0	0	0	0	0	0	0	0	0	0	0	1	0	0	1
20	3	1	1	15	0	0	1	1	5	0	#NULL!	#NULL!	#NULL!	#NULL!	#NULL!	1	0	1	3	3	0	0	0	0	0	99	0	0	0	0	0	0	0	1	1	1	1	0	1	0	0	0	1	0	0	3	0	0	1
20	3	1	1	23	0	0	1	1	1	0	#NULL!	#NULL!	#NULL!	#NULL!	#NULL!	1	1	1	3	3	1	0	1	0	0	0	0	0	0	0	0	0	0	2	0	0	0	0	0	0	0	0	0	5	5	3	0	0	1
20	3	1	1	28	0	0	0	2	5	0	#NULL!	#NULL!	#NULL!	#NULL!	#NULL!	1	0	1	2	2	0	0	0	0	0	99	0	0	0	0	0	0	0	2	0	0	0	0	0	0	0	0	0	5	5	0	0	0	0
20	3	1	1	30	0	0	0	1	0	0	#NULL!	#NULL!	#NULL!	#NULL!	#NULL!	1	0	3	3	4	0	0	0	0	0	99	0	0	0	0	0	0	0	4	0	0	0	0	0	0	0	0	0	0	0	0	0	0	0
20	3	1	1	29	0	0	0	2	0	0	#NULL!	#NULL!	#NULL!	#NULL!	#NULL!	1	0	2	2	3	0	0	0	0	0	99	0	0	0	0	0	0	0	2	0	0	0	0	0	1	2	0	0	0	0	0	0	0	0
20	3	1	1	31	0	1	0	2	1	0	#NULL!	#NULL!	#NULL!	#NULL!	#NULL!	1	0	3	2	3	0	2	1	0	0	0	0	0	0	0	1	0	0	3	0	0	0	1	1	0	0	0	0	0	0	0	0	0	0
20	3	1	1	28	0	0	1	1	5	0	#NULL!	#NULL!	#NULL!	#NULL!	#NULL!	1	1	2	3	4	2	2	2	0	0	0	0	0	0	0	0	0	0	3	0	1	0	0	0	0	0	0	0	0	0	0	0	0	0
20	3	1	1	21	0	0	0	2	0	1	3	0	1	0	0	1	0	2	2	2	0	0	0	0	0	99	0	0	0	0	0	0	0	1	0	99	0	0	0	0	0	0	0	0	0	1	0	0	0
20	3	1	1	34	0	0	0	2	0	0	#NULL!	#NULL!	#NULL!	#NULL!	#NULL!	1	0	#NULL!	#NULL!	4	0	3	2	1	1	1	0	4	1	3	0	0	0	4	0	0	0	0	0	0	0	0	0	0	0	0	0	1	0
20	3	1	1	20	0	1	1	1	5	0	#NULL!	#NULL!	#NULL!	#NULL!	#NULL!	1	0	#NULL!	#NULL!	3	0	0	0	0	0	99	0	0	0	0	0	0	0	1	0	1	0	0	0	0	0	0	0	0	0	0	0	1	0
20	3	1	1	26	0	1	0	1	1	0	#NULL!	#NULL!	#NULL!	#NULL!	#NULL!	0	1	2	3	4	1	1	1	0	1	1	0	1	0	0	1	0	0	3	0	0	0	0	0	0	0	0	0	0	0	0	0	0	0
20	3	1	1	26	0	0	0	2	0	0	#NULL!	#NULL!	#NULL!	#NULL!	#NULL!	1	0	1	2	3	0	0	0	0	0	99	0	0	0	0	0	0	0	3	0	0	0	0	0	0	0	0	0	0	0	0	0	0	0
20	3	1	1	41	0	1	0	1	0	0	#NULL!	#NULL!	#NULL!	#NULL!	#NULL!	1	0	2	3	4	7	0	2	0	0	0	0	0	0	0	0	0	0	2	0	0	0	0	0	0	0	0	0	0	0	0	0	0	0
20	3	1	1	33	0	1	0	1	1	0	#NULL!	#NULL!	#NULL!	#NULL!	#NULL!	1	0	2	4	4	3	0	2	1	1	0	0	1	1	0	0	0	0	1	0	1	0	0	1	0	0	1	0	0	0	0	0	0	0
20	3	1	1	34	0	0	0	2	0	0	#NULL!	#NULL!	#NULL!	#NULL!	#NULL!	1	0	2	3	4	0	0	0	1	1	99	0	0	0	0	0	0	0	3	0	0	0	0	0	0	0	0	0	0	0	0	0	0	0
20	3	1	1	16	0	1	0	1	5	0	#NULL!	#NULL!	#NULL!	#NULL!	#NULL!	1	0	1	2	3	0	0	0	0	0	99	0	0	0	0	0	0	0	1	1	1	0	0	0	0	0	0	0	0	0	0	0	0	0
20	3	1	1	29	0	0	0	2	0	1	3	0	1	0	0	1	0	2	4	4	0	0	0	0	0	99	0	0	0	0	0	0	0	1	0	0	0	1	0	0	0	0	0	0	0	0	0	0	0
20	3	1	1	22	0	1	0	2	1	0	#NULL!	#NULL!	#NULL!	#NULL!	#NULL!	1	1	3	2	3	3	0	2	0	0	0	0	0	0	0	0	0	0	2	0	0	0	0	1	0	0	0	0	0	1	3	0	0	0
20	3	1	1	29	0	0	0	2	1	1	2	0	0	0	0	1	0	2	2	3	1	0	1	0	0	0	0	0	0	0	0	0	0	2	0	1	0	0	0	0	0	0	0	0	0	1	0	1	1
20	3	1	1	36	0	1	0	1	1	0	#NULL!	#NULL!	#NULL!	#NULL!	#NULL!	1	0	2	2	2	0	1	1	0	0	0	0	1	1	0	1	0	0	2	0	0	0	0	0	1	2	0	0	0	0	0	0	0	1
20	3	1	1	28	0	1	1	1	1	1	1	1	1	1	0	1	1	1	3	3	1	2	2	0	0	0	0	1	0	0	1	0	0	2	0	0	0	0	0	0	0	0	0	0	1	0	0	0	0
20	3	1	1	41	0	1	0	1	1	0	#NULL!	#NULL!	#NULL!	#NULL!	#NULL!	1	0	2	2	2	3	0	2	1	1	0	0	0	3	0	0	0	0	1	1	0	0	0	1	0	0	0	0	5	5	3	0	0	0
20	3	1	1	17	0	0	0	3	0	0	#NULL!	#NULL!	#NULL!	#NULL!	#NULL!	1	0	3	2	4	0	0	0	0	0	99	0	0	0	0	0	0	0	1	0	1	0	0	0	0	0	0	0	0	0	0	0	0	0
20	3	1	1	25	0	1	0	1	1	0	#NULL!	#NULL!	#NULL!	#NULL!	#NULL!	1	0	1	3	3	1	0	1	0	0	0	0	0	0	0	0	0	0	2	1	0	1	1	1	0	0	0	0	0	0	0	0	0	0
20	3	1	1	30	0	0	0	2	1	1	2	0	1	0	0	1	0	3	2	3	0	0	0	0	0	99	0	0	0	0	0	0	0	2	0	0	0	0	0	0	0	0	0	0	0	0	0	1	0
20	3	1	1	38	0	0	0	2	0	1	3	0	0	0	0	0	0	1	3	3	0	0	0	1	0	0	0	0	0	0	0	0	0	3	0	0	0	0	0	0	0	0	0	0	0	0	0	1	0
20	3	1	1	22	0	1	0	1	1	0	#NULL!	#NULL!	#NULL!	#NULL!	#NULL!	1	1	2	2	3	0	1	1	1	1	1	0	0	0	0	0	0	0	1	0	1	0	1	1	0	0	0	0	0	1	1	0	1	1
20	3	1	1	37	0	0	0	2	0	1	3	0	0	0	0	0	0	2	2	3	0	2	1	0	0	0	0	1	0	0	1	0	0	1	0	0	0	0	1	0	0	0	0	5	5	0	0	0	0
20	3	1	1	28	0	1	0	1	5	1	3	0	1	1	0	0	0	3	3	4	3	0	2	0	0	0	0	0	0	0	0	0	0	1	1	0	0	0	0	1	2	0	1	5	5	3	1	0	1
20	3	1	1	24	0	1	0	2	0	1	3	0	0	1	0	1	0	1	2	2	0	0	0	0	0	99	0	0	0	0	0	0	0	1	0	0	0	0	0	0	0	0	0	5	5	3	0	0	0
20	3	1	1	47	0	0	0	1	0	0	#NULL!	#NULL!	#NULL!	#NULL!	#NULL!	1	0	2	2	2	4	0	2	1	1	0	0	0	0	0	0	1	0	2	1	0	0	0	1	0	0	0	0	0	0	0	0	0	0
20	3	1	1	28	0	1	0	2	1	1	3	1	1	0	0	1	1	3	3	4	1	0	1	0	0	1	0	0	0	0	0	0	0	2	0	0	0	0	0	0	0	0	0	0	0	0	0	0	0
20	3	1	1	37	0	0	1	2	1	1	2	0	1	0	0	0	0	2	3	4	0	3	2	0	0	0	0	1	0	0	0	0	0	1	0	1	0	1	0	0	0	1	0	5	5	0	0	0	0
20	3	1	1	23	0	1	0	3	0	0	#NULL!	#NULL!	#NULL!	#NULL!	#NULL!	1	0	1	3	4	2	0	1	1	1	0	0	0	1	0	0	0	0	1	1	0	0	0	1	1	2	0	0	0	0	3	0	0	0
20	3	1	1	22	0	0	0	2	0	0	#NULL!	#NULL!	#NULL!	#NULL!	#NULL!	1	0	3	3	4	1	0	1	1	1	0	1	0	1	0	0	0	0	3	0	0	0	0	0	0	0	0	0	0	1	1	0	0	0
20	3	1	1	39	0	0	0	1	0	1	3	0	1	1	0	1	0	3	4	4	0	4	2	1	0	0	0	0	0	0	0	0	0	2	0	0	0	1	1	0	0	0	0	0	0	0	0	0	0
20	3	1	1	22	0	0	0	2	0	1	3	0	0	1	0	1	0	2	2	3	0	0	0	0	0	99	0	0	0	0	0	0	0	1	0	1	0	1	1	0	0	0	0	0	0	0	0	0	0
20	3	1	1	23	0	0	1	2	0	1	3	0	1	1	1	0	0	1	2	2	0	0	0	0	0	99	0	0	0	0	0	0	0	1	0	1	0	0	0	0	0	0	0	0	0	0	0	0	0
20	3	1	1	34	0	1	0	1	0	0	#NULL!	#NULL!	#NULL!	#NULL!	#NULL!	1	1	2	2	3	8	0	2	1	1	0	0	1	1	1	0	0	0	3	0	1	0	0	0	1	1	1	1	5	5	0	0	1	1
20	3	1	1	23	0	0	0	2	0	0	#NULL!	#NULL!	#NULL!	#NULL!	#NULL!	1	1	3	1	2	0	2	1	0	0	0	0	0	0	0	1	0	0	2	1	0	0	0	0	0	0	1	0	0	0	0	0	0	0
20	3	1	1	23	1	0	1	3	1	0	#NULL!	#NULL!	#NULL!	#NULL!	#NULL!	1	0	2	3	4	0	0	0	0	0	99	0	0	0	0	0	0	0	1	1	99	0	0	1	0	0	0	0	0	0	0	0	0	0
20	3	1	1	34	0	1	0	2	0	1	2	1	1	0	0	1	1	1	2	2	0	2	1	1	0	0	0	1	0	0	1	0	0	4	1	0	0	1	0	0	0	0	0	0	0	0	1	1	0
20	3	1	1	22	0	0	0	1	1	0	#NULL!	#NULL!	#NULL!	#NULL!	#NULL!	1	0	2	2	3	0	0	0	1	1	0	0	0	0	0	0	0	0	1	0	0	0	0	1	1	2	0	0	0	1	0	0	1	1
20	3	1	1	42	1	0	0	2	1	0	#NULL!	#NULL!	#NULL!	#NULL!	#NULL!	1	1	3	4	4	0	2	1	0	0	0	0	1	0	0	0	0	1	9	#NULL!	#NULL!	0	0	0	0	0	0	0	5	5	3	0	0	0
20	3	1	1	26	0	1	1	1	1	0	#NULL!	#NULL!	#NULL!	#NULL!	#NULL!	1	1	1	2	2	0	2	1	1	99	0	0	0	0	0	0	0	0	1	1	1	0	0	1	0	0	0	0	0	0	0	0	0	0
20	3	1	1	35	0	1	1	1	1	1	3	0	1	0	1	0	0	3	2	4	4	0	2	0	0	0	0	1	0	1	1	0	0	2	0	0	1	0	0	1	1	0	0	5	5	0	0	0	0
20	3	1	1	21	0	1	0	1	0	0	#NULL!	#NULL!	#NULL!	#NULL!	#NULL!	1	0	3	4	4	1	0	1	0	0	0	0	0	0	0	0	0	0	2	1	1	0	0	0	1	2	0	0	1	0	0	1	1	0
20	3	1	1	36	0	1	0	2	5	0	#NULL!	#NULL!	#NULL!	#NULL!	#NULL!	1	0	#NULL!	2	#NULL!	1	0	1	1	0	0	0	0	0	0	0	0	0	3	10	99	1	0	0	1	1	0	0	0	0	3	0	0	0
20	3	1	1	37	0	0	0	1	1	0	#NULL!	#NULL!	#NULL!	#NULL!	#NULL!	1	0	#NULL!	#NULL!	4	0	1	1	1	1	0	0	1	1	0	1	0	0	1	10	99	0	0	0	0	0	0	0	0	0	0	0	0	1
20	3	1	1	34	0	1	0	2	0	0	#NULL!	#NULL!	#NULL!	#NULL!	#NULL!	1	0	2	2	3	0	0	0	1	0	1	0	0	0	0	0	0	0	3	0	1	0	0	0	0	0	1	0	0	0	0	1	0	0
20	3	1	1	33	0	0	0	3	0	1	2	0	1	0	0	1	0	3	3	4	0	0	0	0	0	99	0	0	0	0	0	0	0	2	10	99	0	0	0	0	0	0	0	0	0	0	0	0	0
20	3	1	1	28	0	1	0	1	1	0	#NULL!	#NULL!	#NULL!	#NULL!	#NULL!	1	0	2	3	3	0	2	1	0	0	0	0	0	0	0	0	0	0	1	0	1	0	0	0	0	0	0	0	5	5	1	0	1	0
20	3	1	1	22	1	0	0	1	5	0	#NULL!	#NULL!	#NULL!	#NULL!	#NULL!	1	0	1	2	2	1	0	1	0	0	0	0	0	0	0	0	0	0	3	1	0	0	0	0	0	0	0	0	0	1	0	0	0	0
20	3	1	1	29	0	0	0	2	0	1	3	0	1	0	1	0	0	2	4	4	0	0	0	1	1	0	0	0	0	0	0	0	0	3	0	0	0	0	0	0	0	0	0	0	0	0	0	0	0
21	3	1	1	35	0	0	0	1	0	0	#NULL!	#NULL!	#NULL!	#NULL!	#NULL!	1	0	3	3	4	0	3	2	0	0	0	0	0	0	0	0	0	0	1	0	0	0	1	1	0	0	0	0	0	1	1	0	0	1
21	0	0	1	34	0	0	0	2	0	1	3	0	1	0	1	1	0	2	2	3	0	0	0	0	0	99	0	0	0	0	0	0	0	1	0	0	0	0	0	0	0	0	0	1	1	0	0	0	0
21	0	0	1	22	0	0	1	2	0	1	3	0	1	0	1	0	0	2	2	3	0	0	0	0	0	99	0	0	0	0	0	0	0	1	0	0	0	0	1	0	0	0	0	5	5	0	0	1	0
21	0	0	1	26	0	1	0	2	0	0	#NULL!	#NULL!	#NULL!	#NULL!	#NULL!	1	1	3	2	4	2	0	1	0	0	0	0	0	0	0	0	0	0	1	0	0	0	1	1	0	0	0	1	0	0	0	0	1	0
21	0	0	1	21	0	0	0	2	0	0	#NULL!	#NULL!	#NULL!	#NULL!	#NULL!	1	1	2	3	4	1	0	1	0	0	0	0	0	0	0	0	0	0	1	0	0	0	0	0	1	2	0	0	5	5	3	0	0	1
21	0	0	1	28	0	1	0	1	1	0	#NULL!	#NULL!	#NULL!	#NULL!	#NULL!	1	0	1	2	3	2	0	1	1	1	0	0	0	0	0	0	0	0	1	0	0	0	0	0	0	0	0	0	0	0	0	0	0	0
21	0	0	1	30	0	1	0	1	1	1	3	0	0	0	1	1	0	2	4	4	2	0	1	1	1	0	0	0	0	0	1	0	0	1	0	0	0	0	0	0	0	0	0	0	0	0	0	0	1
21	0	0	1	34	0	0	0	1	0	1	2	0	0	0	0	1	0	3	2	4	3	0	2	0	0	0	0	0	0	0	0	1	0	1	0	0	0	1	1	0	0	0	0	0	1	1	0	0	0
21	0	0	1	24	0	0	0	2	0	0	#NULL!	#NULL!	#NULL!	#NULL!	#NULL!	1	1	3	2	3	0	1	1	1	1	1	0	0	0	0	0	0	0	1	0	0	0	0	0	0	0	0	0	0	0	0	0	0	0
21	3	1	1	24	0	0	0	2	1	0	#NULL!	#NULL!	#NULL!	#NULL!	#NULL!	1	1	1	2	3	0	2	1	0	0	0	0	1	0	0	1	0	0	4	1	1	0	0	0	0	0	0	0	0	1	0	0	0	0
21	0	0	1	21	0	0	0	1	1	0	#NULL!	#NULL!	#NULL!	#NULL!	#NULL!	1	1	2	2	3	1	0	1	0	0	0	0	0	0	0	0	0	0	1	0	1	0	0	0	0	0	0	0	0	0	0	0	0	0
21	0	0	1	30	0	1	0	2	0	1	3	1	1	0	1	1	0	3	2	4	3	0	2	0	0	0	0	0	0	0	0	0	0	4	0	0	0	0	0	0	0	0	0	0	0	1	0	0	0
21	0	0	1	26	0	1	0	2	1	0	#NULL!	#NULL!	#NULL!	#NULL!	#NULL!	1	1	2	2	3	1	1	1	0	0	0	0	0	0	0	0	0	0	1	0	0	0	0	0	0	0	0	0	0	0	0	1	0	0
21	3	1	1	44	0	0	0	2	0	1	2	1	1	0	0	1	0	2	4	4	1	0	1	0	0	0	0	0	0	0	1	0	0	1	0	1	1	0	0	0	0	0	0	0	0	1	0	0	0
21	0	0	1	25	1	1	0	2	0	0	#NULL!	#NULL!	#NULL!	#NULL!	#NULL!	1	0	3	2	2	1	0	1	0	0	0	0	0	0	0	0	0	0	1	0	0	1	0	0	0	0	0	0	0	0	0	0	0	0
21	0	0	1	24	0	0	0	1	1	0	#NULL!	#NULL!	#NULL!	#NULL!	#NULL!	1	1	3	2	3	1	1	1	0	0	0	0	0	0	0	1	0	0	1	0	0	1	0	1	0	0	0	0	0	0	0	0	0	0
21	0	0	1	30	0	1	0	2	0	0	#NULL!	#NULL!	#NULL!	#NULL!	#NULL!	1	0	3	3	4	2	0	1	0	0	0	0	0	0	0	0	0	0	1	1	0	0	0	1	0	0	0	0	0	0	1	1	0	0
21	3	1	1	23	0	1	1	2	1	1	3	0	0	1	0	1	0	2	3	4	1	0	1	0	0	0	0	0	0	0	1	0	0	4	1	0	0	0	1	0	0	1	0	5	5	1	0	0	0
21	0	0	1	26	0	0	0	1	0	1	3	0	0	0	0	1	0	3	2	3	0	0	0	0	0	99	0	0	0	0	0	0	0	1	0	0	0	0	0	0	0	0	0	0	0	3	0	0	0
21	0	0	1	20	0	1	0	2	1	0	#NULL!	#NULL!	#NULL!	#NULL!	#NULL!	1	1	3	2	3	0	1	1	0	0	0	0	0	0	0	0	1	0	1	1	0	1	0	1	0	0	0	0	5	5	0	0	0	0
21	3	1	1	31	0	0	0	3	0	1	3	1	0	99	1	1	0	2	2	3	0	0	0	0	0	99	0	0	0	0	0	0	0	4	0	0	0	0	1	0	0	0	0	5	5	0	1	0	0
21	0	0	1	29	0	1	0	1	1	0	#NULL!	#NULL!	#NULL!	#NULL!	#NULL!	1	0	2	2	3	3	0	2	0	0	0	0	0	0	0	0	0	0	1	0	0	0	0	0	0	0	0	0	5	5	0	0	1	0
21	0	0	1	20	0	1	0	1	1	0	#NULL!	#NULL!	#NULL!	#NULL!	#NULL!	1	1	1	2	2	1	0	1	0	0	0	0	0	0	0	0	0	0	1	0	1	1	0	1	0	0	0	0	0	0	0	1	0	0
21	3	1	1	18	0	1	1	2	1	0	#NULL!	#NULL!	#NULL!	#NULL!	#NULL!	1	0	3	2	2	0	0	0	0	0	99	0	0	0	0	0	0	0	1	0	0	0	0	0	0	0	0	0	0	0	0	0	0	0
21	0	0	1	24	0	0	0	2	0	0	#NULL!	#NULL!	#NULL!	#NULL!	#NULL!	1	0	1	2	2	0	0	0	0	0	99	0	0	0	0	0	0	0	1	0	1	0	0	0	0	0	0	0	5	5	0	0	0	0
21	0	0	1	28	0	0	0	2	0	0	#NULL!	#NULL!	#NULL!	#NULL!	#NULL!	1	0	3	3	4	0	0	0	0	0	99	0	0	0	0	0	0	0	1	1	0	0	0	0	0	0	0	0	0	0	0	0	0	0
21	0	0	1	30	0	1	0	2	5	0	#NULL!	#NULL!	#NULL!	#NULL!	#NULL!	1	1	3	#NULL!	#NULL!	0	2	1	0	0	0	0	0	1	0	#NULL!	0	0	1	1	1	0	0	0	0	0	0	0	5	5	0	0	0	0
21	3	1	1	32	0	0	0	2	1	1	3	0	0	0	0	1	0	2	#NULL!	#NULL!	0	1	1	0	0	0	0	0	0	0	0	0	0	1	0	0	0	1	1	0	0	0	0	0	0	1	0	1	0
21	0	0	1	28	0	0	0	2	0	1	3	1	1	1	0	1	0	3	2	3	1	0	1	0	0	0	0	0	0	0	0	0	0	1	0	0	0	0	0	0	0	0	0	5	5	0	0	0	0
21	0	0	1	32	0	0	0	2	0	0	#NULL!	#NULL!	#NULL!	#NULL!	#NULL!	1	1	2	2	2	3	0	2	0	0	0	0	0	0	0	0	0	0	4	1	0	0	0	1	0	0	0	0	0	0	0	0	0	1
21	3	1	1	32	0	1	0	1	1	1	3	0	0	0	0	1	0	#NULL!	2	#NULL!	1	0	1	1	1	0	0	1	1	1	1	0	0	4	0	0	0	0	0	0	0	0	0	5	5	0	0	0	1
21	0	0	1	27	0	0	0	1	0	0	#NULL!	#NULL!	#NULL!	#NULL!	#NULL!	1	0	1	2	3	1	0	1	0	0	0	0	0	0	0	0	0	0	1	0	0	0	0	0	0	0	0	0	0	0	0	0	0	0
21	0	0	1	17	0	1	0	2	1	0	#NULL!	#NULL!	#NULL!	#NULL!	#NULL!	1	0	2	2	3	0	0	0	0	0	99	0	0	0	0	0	0	0	1	0	0	0	0	0	1	2	0	0	5	5	0	0	0	0
21	0	0	1	37	0	0	0	2	0	0	#NULL!	#NULL!	#NULL!	#NULL!	#NULL!	1	0	2	2	3	0	2	1	1	1	0	0	1	0	1	0	0	0	4	0	0	0	0	1	0	0	0	0	0	0	1	0	0	0
21	0	0	1	29	0	0	0	1	0	0	#NULL!	#NULL!	#NULL!	#NULL!	#NULL!	1	0	1	4	3	0	0	0	0	0	99	0	0	0	0	0	0	0	1	1	1	0	0	0	0	0	0	0	5	5	0	0	0	0
21	0	0	1	28	0	0	1	1	1	0	#NULL!	#NULL!	#NULL!	#NULL!	#NULL!	1	1	1	1	2	3	0	2	0	0	0	0	0	0	0	0	0	0	1	1	1	0	0	0	0	0	0	1	0	0	0	0	0	0
21	3	1	1	19	0	1	0	1	0	0	#NULL!	#NULL!	#NULL!	#NULL!	#NULL!	1	0	1	2	2	0	0	0	0	0	99	0	0	0	0	0	0	0	1	0	0	0	0	0	1	1	1	1	5	5	3	0	0	0
21	0	0	1	25	1	0	0	2	1	0	#NULL!	#NULL!	#NULL!	#NULL!	#NULL!	1	0	1	#NULL!	#NULL!	0	2	1	1	1	1	0	1	1	1	1	0	0	1	1	1	0	0	1	0	0	0	0	5	5	0	0	0	0
21	0	0	1	30	0	0	0	2	0	1	3	0	1	0	1	0	0	2	2	3	1	0	1	0	0	0	0	0	0	0	1	0	0	4	10	1	0	0	0	0	0	0	0	5	5	0	0	0	1
21	0	0	1	17	0	1	0	2	0	0	#NULL!	#NULL!	#NULL!	#NULL!	#NULL!	1	0	1	2	2	0	0	0	0	0	99	0	0	0	0	0	0	0	1	0	0	0	0	0	0	0	0	0	5	5	0	0	1	0
21	0	0	1	17	0	0	0	2	1	0	#NULL!	#NULL!	#NULL!	#NULL!	#NULL!	1	0	3	2	3	0	0	0	0	0	99	0	0	0	0	0	0	0	1	0	0	0	0	1	0	0	0	0	5	5	0	0	0	0
21	3	1	1	37	0	0	0	3	0	1	3	0	1	0	0	1	0	2	2	3	0	2	1	0	0	0	0	0	0	0	0	0	0	4	0	0	0	0	0	0	0	0	0	5	5	0	0	1	0
21	0	0	1	17	0	1	0	2	0	0	#NULL!	#NULL!	#NULL!	#NULL!	#NULL!	1	0	1	4	4	0	0	0	0	0	99	0	0	0	0	0	0	0	1	0	1	0	0	1	0	0	0	0	5	5	1	0	0	1
21	0	0	1	33	0	0	0	2	0	1	3	0	1	0	1	1	1	3	4	4	2	1	2	1	1	0	0	0	0	0	0	0	0	1	1	1	0	0	0	0	0	0	0	5	5	0	0	0	0
21	0	0	1	23	0	1	0	1	0	0	#NULL!	#NULL!	#NULL!	#NULL!	#NULL!	1	1	3	2	3	5	0	2	0	0	0	0	1	0	0	1	0	0	1	0	1	0	1	1	0	0	1	1	5	5	1	0	1	0
21	3	1	1	35	0	0	0	2	0	1	3	0	0	0	0	1	0	2	3	4	0	1	1	1	1	0	0	1	1	0	0	0	0	4	0	1	0	0	1	0	0	4	0	5	5	1	0	1	1
21	0	0	1	30	0	0	0	1	1	1	3	1	1	0	0	1	0	3	2	3	2	0	1	0	0	0	0	0	0	0	0	0	0	1	0	0	0	0	0	0	0	0	0	0	0	0	0	0	0
21	0	0	1	28	0	0	0	1	1	1	2	1	1	0	0	1	1	3	#NULL!	#NULL!	0	3	2	0	0	0	0	1	0	1	0	0	0	1	0	0	0	0	0	0	0	0	0	0	0	0	0	0	0
21	0	0	1	32	0	1	0	2	0	1	2	1	0	0	0	1	0	3	2	2	1	0	1	1	1	0	0	0	0	0	0	0	0	1	0	0	0	0	0	0	0	0	0	5	5	0	0	1	0
21	0	0	1	25	0	1	1	2	1	0	#NULL!	#NULL!	#NULL!	#NULL!	#NULL!	1	1	3	2	3	1	0	1	1	1	0	0	1	0	0	0	0	0	1	0	1	0	0	1	0	0	0	0	0	0	0	0	0	0
21	0	0	1	24	0	0	0	1	0	0	#NULL!	#NULL!	#NULL!	#NULL!	#NULL!	1	1	1	#NULL!	#NULL!	1	0	1	0	0	0	0	0	0	0	0	0	0	1	0	0	0	0	0	0	0	0	0	0	0	0	0	0	0
21	0	0	1	43	0	1	0	1	0	1	3	0	1	1	0	1	0	3	3	4	3	0	2	0	0	0	0	0	0	0	0	0	0	1	0	0	0	0	1	2	2	0	0	0	0	1	0	0	0
21	0	0	1	28	0	0	0	1	0	0	#NULL!	#NULL!	#NULL!	#NULL!	#NULL!	1	0	3	2	3	0	1	1	1	1	0	0	0	0	0	0	0	0	1	0	0	0	0	0	0	0	0	0	5	5	0	0	0	0
21	0	0	1	16	0	0	0	2	1	0	#NULL!	#NULL!	#NULL!	#NULL!	#NULL!	1	0	3	1	3	0	0	0	0	0	99	0	0	0	0	0	0	0	1	0	0	0	0	0	0	0	0	0	5	5	0	0	0	1
21	0	0	1	26	0	0	1	2	0	0	#NULL!	#NULL!	#NULL!	#NULL!	#NULL!	1	0	2	2	3	2	0	1	0	0	0	0	1	1	1	0	0	0	1	1	1	0	0	0	0	0	1	1	0	0	0	0	0	1
21	3	1	1	35	0	0	0	2	0	0	#NULL!	#NULL!	#NULL!	#NULL!	#NULL!	1	0	3	3	4	0	1	1	1	1	0	0	0	0	0	0	0	0	4	0	0	0	0	0	0	0	0	0	0	0	0	0	0	0
21	0	0	1	31	0	0	1	1	1	0	#NULL!	#NULL!	#NULL!	#NULL!	#NULL!	1	1	3	#NULL!	#NULL!	3	2	2	0	0	0	0	0	0	0	0	0	0	1	1	1	0	0	0	1	2	0	0	0	0	0	0	0	0
21	3	1	1	38	0	0	0	2	0	1	2	0	1	0	1	1	0	3	2	2	0	0	0	0	0	99	0	0	0	0	0	0	0	1	0	0	0	0	0	0	0	0	0	0	0	0	0	0	0
21	0	0	1	22	0	0	1	1	0	1	3	1	0	0	1	1	1	3	2	3	1	0	1	0	0	0	0	0	0	0	0	0	0	1	0	0	0	0	0	0	0	0	0	5	5	0	0	0	0
21	3	1	1	19	0	0	1	2	0	0	#NULL!	#NULL!	#NULL!	#NULL!	#NULL!	1	0	3	2	3	0	0	0	0	0	99	0	0	0	0	0	0	0	4	0	0	0	0	0	0	0	0	0	0	0	0	0	0	0
21	0	0	1	24	0	0	0	3	5	1	3	0	0	0	0	1	1	1	4	4	2	1	2	0	0	0	0	1	0	0	1	0	0	1	0	0	0	0	0	0	0	0	0	0	0	1	0	0	0
21	0	0	1	27	0	1	0	1	1	0	#NULL!	#NULL!	#NULL!	#NULL!	#NULL!	1	1	3	#NULL!	#NULL!	5	0	2	0	0	0	0	0	0	0	0	0	0	1	1	1	0	0	0	0	0	0	0	0	0	0	0	0	0
21	0	0	1	31	0	0	0	1	1	1	3	0	0	0	0	1	1	1	#NULL!	#NULL!	1	2	2	0	0	0	0	0	0	0	0	0	0	1	0	1	0	0	0	0	0	0	0	0	0	0	0	0	0
21	0	0	1	28	0	1	0	1	1	1	3	1	1	0	0	1	1	3	2	2	1	1	1	0	0	0	0	1	0	1	1	0	0	1	0	0	1	0	1	0	0	0	0	5	5	1	0	0	0
21	0	0	1	30	0	0	0	2	1	1	3	0	1	0	1	1	0	1	2	3	2	0	1	1	1	0	0	0	0	0	0	0	0	1	1	1	0	0	0	0	0	1	1	0	0	0	0	0	0
21	3	1	1	29	0	0	0	3	0	1	3	0	0	0	0	0	0	#NULL!	3	#NULL!	0	0	0	0	0	99	0	0	0	0	0	0	0	4	0	0	0	0	0	0	0	0	0	0	0	0	0	0	0
21	0	0	1	31	0	0	0	2	0	0	#NULL!	#NULL!	#NULL!	#NULL!	#NULL!	1	1	#NULL!	#NULL!	4	1	0	1	0	0	0	0	0	1	0	0	0	0	4	1	1	0	0	0	0	0	0	0	0	0	0	0	1	0
21	0	0	1	26	0	0	0	2	0	1	3	0	0	0	0	1	1	3	2	4	0	4	2	0	0	0	0	0	0	0	0	0	0	1	10	99	0	1	1	0	0	0	0	5	5	3	1	0	0
21	3	1	1	33	0	1	0	1	1	0	#NULL!	#NULL!	#NULL!	#NULL!	#NULL!	1	0	1	#NULL!	#NULL!	1	0	1	0	0	0	0	1	0	0	1	0	0	1	0	0	0	0	1	0	0	0	0	0	0	0	0	0	0
21	3	1	1	25	0	0	0	1	0	0	#NULL!	#NULL!	#NULL!	#NULL!	#NULL!	1	0	3	2	4	0	0	0	0	0	99	0	0	0	0	0	0	0	1	0	0	0	0	0	0	0	0	0	0	0	0	0	0	0
21	3	1	1	25	0	1	0	2	0	1	3	0	1	0	0	1	0	1	2	3	0	0	0	0	0	99	0	0	0	0	0	0	0	1	0	0	0	0	0	0	0	0	0	0	0	0	0	0	0
21	3	1	1	33	0	0	0	2	0	0	#NULL!	#NULL!	#NULL!	#NULL!	#NULL!	1	0	#NULL!	3	#NULL!	0	0	0	0	0	99	0	0	0	0	0	0	0	4	0	0	0	0	0	0	0	0	0	0	0	0	0	0	0
21	3	1	1	37	0	0	0	2	0	0	#NULL!	#NULL!	#NULL!	#NULL!	#NULL!	1	1	2	2	3	0	2	1	0	0	0	0	0	0	0	0	0	0	4	0	0	0	0	0	0	0	0	0	0	0	0	0	0	0
21	3	1	1	16	0	0	0	1	1	0	#NULL!	#NULL!	#NULL!	#NULL!	#NULL!	1	0	1	2	2	0	0	0	0	0	99	0	0	0	0	0	0	0	1	0	0	0	0	0	2	2	0	0	5	5	0	0	0	0
21	3	1	1	29	0	0	0	2	0	1	3	0	0	0	0	1	0	2	4	4	0	0	0	0	0	99	0	0	0	0	0	0	0	4	0	0	0	0	0	0	0	0	0	5	5	0	0	0	0
21	3	1	1	23	0	0	1	2	0	1	3	0	0	0	0	1	0	1	4	4	0	0	0	0	0	99	0	0	0	0	0	0	0	1	0	1	0	0	0	0	0	0	0	5	5	1	0	0	0
21	3	1	1	35	0	1	0	1	0	1	3	0	0	0	0	1	0	3	4	4	2	1	2	0	0	0	0	0	0	0	1	0	0	1	0	0	0	0	0	0	0	0	0	0	0	0	0	0	0
21	3	1	1	29	0	0	0	3	0	1	3	0	0	0	0	1	0	2	2	2	0	0	0	0	0	99	0	0	0	0	0	0	0	4	0	0	0	0	0	0	0	0	0	0	0	0	0	0	0
21	3	1	1	18	0	0	0	2	1	0	#NULL!	#NULL!	#NULL!	#NULL!	#NULL!	1	1	2	4	4	1	1	1	0	0	0	0	1	1	0	0	0	0	1	1	0	0	0	0	0	0	0	0	5	5	0	0	0	0
21	3	1	1	21	0	1	0	1	0	1	3	0	0	0	0	1	1	3	2	3	1	0	1	0	0	0	0	0	0	0	0	0	0	1	1	1	0	0	0	0	0	0	0	5	5	0	0	0	0
21	3	1	1	47	0	1	0	2	0	1	2	1	1	0	0	1	1	2	3	3	2	0	1	1	1	0	0	1	0	0	0	0	0	1	0	0	0	0	0	0	0	0	0	0	0	0	0	0	0
21	3	1	1	32	0	1	0	1	0	0	#NULL!	#NULL!	#NULL!	#NULL!	#NULL!	1	0	2	4	4	1	0	1	0	0	0	0	0	0	0	0	0	0	1	1	0	0	0	0	0	0	0	0	5	5	0	0	0	0
21	3	1	1	39	0	0	0	2	0	1	2	0	0	0	0	1	0	2	3	4	0	0	0	1	1	0	0	0	0	0	0	0	0	4	0	0	0	0	0	0	0	0	0	0	0	0	0	0	1
21	3	1	1	42	0	0	0	1	0	1	3	0	1	0	0	1	0	3	3	4	0	0	0	0	0	99	0	0	0	0	0	0	0	4	0	0	0	0	0	0	0	0	0	0	0	0	0	0	0
21	3	1	1	25	0	1	0	1	0	0	#NULL!	#NULL!	#NULL!	#NULL!	#NULL!	1	1	3	3	4	1	2	2	1	1	0	0	1	0	0	0	0	0	1	1	1	0	0	0	0	0	0	0	0	0	1	0	0	0
21	3	1	1	27	0	0	0	3	0	1	2	0	0	0	0	1	0	3	2	3	0	0	0	1	1	0	0	0	0	0	0	0	0	4	0	0	0	0	0	0	0	0	0	5	5	0	0	0	0
21	3	1	1	34	0	0	0	2	0	0	#NULL!	#NULL!	#NULL!	#NULL!	#NULL!	0	0	2	2	2	0	0	0	1	1	0	0	0	0	0	0	0	0	4	0	0	0	0	0	0	0	0	0	0	0	0	0	0	0
21	3	1	1	14	0	0	0	1	0	0	#NULL!	#NULL!	#NULL!	#NULL!	#NULL!	1	0	2	2	2	0	0	0	0	0	99	0	0	0	0	0	0	0	1	1	1	0	0	0	2	1	0	1	5	5	3	0	1	0
21	3	1	1	23	0	1	0	2	0	0	#NULL!	#NULL!	#NULL!	#NULL!	#NULL!	1	0	1	2	3	0	0	0	0	0	99	0	0	0	0	0	0	0	1	0	0	0	0	0	0	0	0	0	0	0	0	0	0	0
21	3	1	1	17	0	0	0	2	0	0	#NULL!	#NULL!	#NULL!	#NULL!	#NULL!	1	0	1	2	2	0	0	0	0	0	99	0	0	0	0	0	0	0	1	1	1	0	0	1	0	0	0	0	5	5	0	1	0	0
21	3	1	1	32	0	1	0	2	0	0	#NULL!	#NULL!	#NULL!	#NULL!	#NULL!	1	0	1	2	3	1	1	1	1	1	0	1	1	1	1	1	0	0	1	0	0	0	0	1	0	0	0	0	0	0	0	0	0	0
21	3	1	1	28	0	0	0	2	0	1	3	0	1	1	1	1	0	3	2	3	0	0	0	0	0	99	0	0	0	0	0	0	0	1	1	1	0	0	0	0	0	0	0	0	0	0	0	0	0
21	3	1	1	34	0	1	0	1	0	0	#NULL!	#NULL!	#NULL!	#NULL!	#NULL!	1	0	3	4	4	5	0	2	0	0	0	0	0	0	0	0	0	0	1	1	0	0	0	0	1	2	0	0	0	0	0	0	0	0
21	3	1	1	41	0	0	0	1	0	0	#NULL!	#NULL!	#NULL!	#NULL!	#NULL!	1	0	1	3	4	1	0	1	0	0	0	0	0	0	0	0	0	0	1	1	1	0	0	0	0	0	0	0	0	0	0	0	0	0
21	3	1	1	35	0	1	0	1	0	0	#NULL!	#NULL!	#NULL!	#NULL!	#NULL!	1	1	2	3	4	6	0	2	0	0	0	0	1	1	1	0	0	0	1	0	0	0	0	0	0	0	0	0	1	0	1	0	0	0
21	3	1	1	29	0	0	0	2	0	1	3	0	0	0	0	1	0	3	3	4	0	0	0	0	0	99	0	0	0	0	0	0	0	1	0	0	0	0	0	0	0	0	0	5	5	1	0	0	1
21	3	1	1	29	0	0	0	2	0	1	3	0	1	0	0	1	0	3	2	3	0	0	0	1	0	0	0	0	0	0	0	0	0	1	0	0	0	0	1	0	0	0	0	0	0	0	0	0	1
21	3	1	1	35	0	0	0	1	0	0	#NULL!	#NULL!	#NULL!	#NULL!	#NULL!	1	0	3	3	4	0	2	1	0	0	0	0	0	0	0	0	0	0	1	0	0	0	0	0	1	2	0	0	0	0	0	0	0	0
21	3	1	1	35	0	0	0	1	0	1	2	0	1	1	0	1	0	3	2	4	0	1	1	0	0	0	0	0	0	0	0	0	0	1	0	0	0	0	1	0	0	0	0	5	5	0	1	0	0
21	3	1	1	28	0	0	0	3	0	0	#NULL!	#NULL!	#NULL!	#NULL!	#NULL!	0	0	2	3	4	0	0	0	1	1	0	0	0	0	0	0	0	0	4	0	0	0	0	0	0	0	0	0	0	0	0	0	0	0
21	3	1	1	18	0	1	0	2	0	0	#NULL!	#NULL!	#NULL!	#NULL!	#NULL!	1	0	2	2	3	0	0	0	0	0	99	0	0	0	0	0	0	0	1	0	1	0	0	1	0	0	0	0	0	0	1	0	0	0
21	3	1	1	36	0	0	0	2	1	0	#NULL!	#NULL!	#NULL!	#NULL!	#NULL!	1	0	1	3	3	0	1	1	0	0	0	0	0	0	0	0	0	0	1	0	1	0	0	0	0	0	0	0	0	0	0	0	0	0
21	3	1	1	25	0	0	0	2	0	1	2	0	0	0	0	1	0	2	2	3	0	0	0	0	0	99	0	0	0	0	0	0	0	1	0	0	0	0	0	0	0	0	0	0	0	0	0	0	0
21	3	1	1	29	0	1	1	99	0	0	#NULL!	#NULL!	#NULL!	#NULL!	#NULL!	1	1	2	3	3	1	1	1	1	1	0	1	1	0	0	1	0	0	1	0	0	0	0	0	0	0	0	0	5	5	1	0	0	0
21	3	1	1	21	0	0	0	2	0	0	#NULL!	#NULL!	#NULL!	#NULL!	#NULL!	1	1	1	4	4	1	0	1	0	0	0	0	0	0	0	0	0	0	1	1	1	0	0	0	0	0	0	0	0	0	0	0	0	0
21	3	1	1	41	0	0	1	1	1	1	3	0	1	0	0	1	0	1	3	4	0	0	0	0	0	99	0	0	0	0	0	0	0	1	1	1	0	0	0	0	0	0	0	0	0	0	0	0	0
21	3	1	1	19	0	1	0	2	0	0	#NULL!	#NULL!	#NULL!	#NULL!	#NULL!	1	0	2	1	2	0	0	0	1	0	1	0	0	0	0	0	0	0	1	0	0	0	0	0	0	0	0	0	0	0	0	0	0	0
21	3	1	1	19	0	0	1	2	1	0	#NULL!	#NULL!	#NULL!	#NULL!	#NULL!	1	0	3	2	3	0	0	0	0	0	99	0	0	0	0	0	0	0	1	1	1	0	0	1	0	0	0	0	0	0	0	0	0	0
21	3	1	1	28	0	0	0	1	0	0	#NULL!	#NULL!	#NULL!	#NULL!	#NULL!	1	1	3	4	4	0	3	2	1	0	0	0	1	0	0	0	0	0	1	0	0	0	0	0	0	0	0	0	0	0	0	0	0	0
21	3	1	1	32	0	0	0	2	0	0	#NULL!	#NULL!	#NULL!	#NULL!	#NULL!	1	0	1	3	4	0	0	0	0	0	99	0	0	0	0	0	0	0	1	0	0	0	0	0	0	0	0	0	0	0	0	0	0	0
21	3	1	1	25	0	1	0	2	0	1	2	0	#NULL!	0	0	1	0	1	4	4	0	1	1	0	0	0	0	0	0	0	0	0	0	1	0	0	0	0	0	1	2	0	0	0	0	0	0	0	0
21	3	1	1	34	0	0	1	1	1	0	#NULL!	#NULL!	#NULL!	#NULL!	#NULL!	1	0	3	3	4	0	2	1	1	1	0	0	0	0	0	0	0	0	1	0	0	0	1	1	0	0	0	0	5	5	1	0	0	0
21	3	1	1	25	0	1	0	2	0	0	#NULL!	#NULL!	#NULL!	#NULL!	#NULL!	1	0	1	4	4	0	1	1	0	0	0	0	0	0	0	0	0	0	1	0	0	0	0	0	0	0	0	0	0	0	0	0	0	0
21	3	1	1	25	0	0	1	2	0	1	3	0	1	0	0	1	0	2	2	3	1	0	1	0	0	0	0	0	0	0	0	0	0	1	0	0	0	0	0	0	0	0	0	0	0	0	0	0	0
21	3	1	1	38	0	1	0	1	0	1	3	0	1	0	0	1	0	2	3	4	0	0	0	0	0	99	0	0	0	0	0	0	0	1	0	0	0	0	0	0	0	0	0	0	0	0	0	0	0
21	3	1	1	22	0	0	0	2	0	0	#NULL!	#NULL!	#NULL!	#NULL!	#NULL!	1	0	3	3	4	0	0	0	0	0	99	0	0	0	0	0	0	0	1	0	0	0	0	0	0	0	0	0	0	0	0	0	0	0
21	3	1	1	24	0	0	1	2	1	1	3	0	0	0	0	1	0	1	2	2	0	1	1	0	0	0	0	0	0	0	0	0	1	9	#NULL!	#NULL!	0	0	1	0	0	1	1	5	5	3	0	0	0
21	3	1	1	29	0	0	0	3	0	1	2	0	0	0	0	1	0	1	2	3	0	1	1	0	0	0	0	0	0	0	0	0	0	4	0	1	0	0	0	0	0	0	0	0	0	1	0	0	0
21	3	1	1	20	0	1	0	2	0	0	#NULL!	#NULL!	#NULL!	#NULL!	#NULL!	1	0	2	3	3	0	0	0	0	0	99	0	0	0	0	0	0	0	1	1	1	0	0	0	0	0	0	0	0	0	0	0	0	0
21	3	1	1	20	0	0	0	2	0	0	#NULL!	#NULL!	#NULL!	#NULL!	#NULL!	1	0	1	2	3	0	0	0	0	0	99	0	0	0	0	0	0	0	1	1	1	0	0	0	0	0	0	0	0	0	0	0	0	0
21	3	1	1	16	0	0	0	1	1	0	#NULL!	#NULL!	#NULL!	#NULL!	#NULL!	0	0	1	2	3	0	0	0	0	0	99	0	0	0	0	0	0	0	1	0	0	0	0	1	0	0	0	0	5	5	0	0	1	0
21	3	1	1	36	0	0	0	3	0	1	2	0	0	0	0	1	1	1	4	4	0	1	1	0	0	0	0	0	0	0	0	0	0	1	1	1	0	0	0	0	0	0	0	0	0	0	0	0	0
22	3	1	1	35	0	0	0	2	0	0	#NULL!	#NULL!	#NULL!	#NULL!	#NULL!	1	0	#NULL!	3	#NULL!	0	2	1	0	0	1	0	1	1	1	1	0	0	4	0	99	0	1	1	0	0	0	0	0	0	0	1	0	0
22	0	0	1	18	0	0	0	2	1	0	#NULL!	#NULL!	#NULL!	#NULL!	#NULL!	1	0	3	2	4	0	0	0	0	0	99	0	0	0	0	0	0	0	1	0	99	0	0	0	0	0	1	0	5	5	0	0	0	0
22	0	0	1	22	0	1	0	2	0	0	#NULL!	#NULL!	#NULL!	#NULL!	#NULL!	1	0	3	2	3	0	0	0	0	0	99	0	0	0	0	0	0	0	1	0	0	0	0	0	0	0	0	0	0	0	0	0	0	0
22	0	0	1	30	0	1	1	2	1	1	3	1	1	1	1	1	0	3	3	4	0	0	0	1	1	0	0	0	0	0	0	0	0	1	1	0	0	1	1	1	1	1	0	0	0	0	1	0	0
22	0	0	1	39	0	0	0	3	0	1	3	1	1	1	0	1	0	3	2	3	0	0	0	0	0	99	0	0	0	0	0	0	0	4	0	0	0	0	0	0	0	0	0	0	0	0	0	0	1
22	3	1	1	17	0	1	0	1	1	0	#NULL!	#NULL!	#NULL!	#NULL!	#NULL!	1	0	3	#NULL!	#NULL!	0	0	0	1	1	0	0	0	1	0	0	0	0	1	0	0	1	1	1	0	0	0	0	5	5	3	0	0	1
22	0	0	1	25	0	1	0	2	1	0	#NULL!	#NULL!	#NULL!	#NULL!	#NULL!	1	1	1	1	2	5	0	2	1	0	0	0	1	1	1	1	0	0	1	1	1	0	0	0	2	2	1	0	0	0	0	1	1	1
22	0	0	1	20	0	1	1	2	0	0	#NULL!	#NULL!	#NULL!	#NULL!	#NULL!	1	0	3	2	4	0	0	0	0	0	99	0	0	0	0	0	0	0	1	0	0	0	0	0	0	0	1	0	0	0	0	0	0	0
22	0	0	1	27	0	1	1	2	0	1	3	0	0	0	0	0	0	2	2	3	0	0	0	0	0	99	0	0	0	0	0	0	0	1	1	0	0	0	1	0	0	1	0	0	0	0	0	0	0
22	0	0	1	32	0	1	0	3	0	1	3	0	0	0	0	1	0	3	3	4	1	0	1	0	0	0	0	0	0	0	0	0	0	1	0	0	0	0	0	0	0	0	0	0	0	0	0	0	0
22	0	0	1	19	0	0	1	2	1	0	#NULL!	#NULL!	#NULL!	#NULL!	#NULL!	1	0	3	2	3	0	0	0	0	0	99	0	0	0	0	0	0	0	1	0	0	0	0	0	0	0	1	0	1	0	0	1	0	0
22	3	1	1	24	0	0	0	2	0	1	3	1	1	0	0	1	0	2	4	4	0	0	0	0	0	99	0	0	0	0	0	0	0	1	0	0	1	0	0	0	0	0	0	0	0	3	0	0	0
22	0	0	1	39	0	0	0	2	0	1	3	1	1	0	0	1	0	1	3	3	0	0	0	0	0	99	0	0	0	0	0	0	0	1	0	0	0	0	0	0	0	1	0	0	0	0	0	0	0
22	0	0	1	29	0	0	0	2	0	1	3	#NULL!	1	0	0	1	0	2	2	3	2	0	1	0	0	0	0	1	0	0	0	0	0	1	0	0	0	0	0	0	0	0	0	0	0	0	0	0	0
22	3	1	1	39	0	1	0	3	0	1	3	0	0	0	0	1	0	1	4	4	1	0	1	1	1	1	0	1	0	0	1	0	0	4	0	0	0	0	1	0	0	0	0	0	0	0	0	0	0
22	0	0	1	24	0	1	0	2	0	1	3	0	1	0	0	1	0	3	2	4	0	0	0	0	0	99	0	0	0	0	0	0	0	4	0	0	0	0	0	0	0	0	0	0	0	0	0	0	0
22	0	0	1	23	0	1	0	2	1	0	#NULL!	#NULL!	#NULL!	#NULL!	#NULL!	1	0	1	#NULL!	#NULL!	0	0	0	0	0	99	0	0	0	0	0	0	0	1	0	0	0	0	0	0	0	0	0	0	0	0	0	0	0
22	3	1	1	35	0	0	0	2	0	1	2	1	1	0	0	1	0	3	#NULL!	#NULL!	0	0	0	0	0	99	0	0	0	0	0	0	0	1	0	0	0	0	1	0	0	0	0	0	0	0	0	1	0
22	0	0	1	23	0	0	0	2	0	0	#NULL!	#NULL!	#NULL!	#NULL!	#NULL!	1	1	3	#NULL!	#NULL!	0	1	1	0	0	0	0	0	0	0	0	0	0	1	0	0	0	0	0	0	0	0	0	5	5	0	0	0	0
22	3	1	1	40	0	0	0	1	0	0	#NULL!	#NULL!	#NULL!	#NULL!	#NULL!	1	1	3	3	4	0	2	1	0	0	0	0	0	0	0	1	0	0	1	1	1	0	0	0	0	0	1	0	5	5	0	0	0	0
22	0	0	1	21	0	0	0	2	1	0	#NULL!	#NULL!	#NULL!	#NULL!	#NULL!	1	0	2	2	3	0	0	0	0	0	99	0	0	0	0	0	0	0	1	0	0	0	0	1	0	0	0	0	0	0	0	0	0	0
22	0	0	1	29	0	0	0	2	1	0	#NULL!	#NULL!	#NULL!	#NULL!	#NULL!	1	0	2	2	2	3	0	2	1	0	0	0	1	0	0	0	0	0	1	0	0	0	0	0	0	0	0	0	0	0	0	0	0	0
22	0	0	1	31	0	0	0	1	0	0	#NULL!	#NULL!	#NULL!	#NULL!	#NULL!	1	0	3	4	4	0	0	0	0	0	99	0	0	0	0	0	0	0	4	0	0	0	0	0	0	0	0	0	0	0	3	1	0	1
22	0	0	1	32	1	0	0	1	1	1	3	0	0	0	0	1	0	3	3	4	0	2	1	1	1	0	0	0	0	0	0	0	0	1	0	0	0	0	0	2	1	0	0	0	0	0	0	0	0
22	3	1	1	33	0	0	0	2	0	0	#NULL!	#NULL!	#NULL!	#NULL!	#NULL!	1	0	3	3	4	0	1	1	1	1	0	0	0	0	0	0	0	0	1	10	99	0	0	1	0	0	0	0	0	0	0	0	0	0
22	0	0	1	20	0	0	0	2	0	1	3	1	1	0	0	1	0	2	2	2	0	0	0	0	0	99	0	0	0	0	0	0	0	1	0	0	0	0	0	0	0	0	0	0	0	0	0	0	0
22	3	1	1	35	0	0	0	2	0	1	3	1	1	0	0	1	0	3	#NULL!	#NULL!	0	0	0	0	0	99	0	0	0	0	0	0	0	1	0	0	0	0	1	0	0	0	0	0	0	0	0	1	1
22	0	0	1	21	0	0	0	1	0	0	#NULL!	#NULL!	#NULL!	#NULL!	#NULL!	1	1	3	2	3	2	0	1	0	0	99	0	0	0	0	0	0	0	1	0	0	0	0	1	0	0	0	0	0	0	0	0	0	0
22	0	0	1	34	0	0	0	2	1	1	3	0	1	0	0	1	0	3	4	4	0	0	0	0	0	99	0	0	0	0	0	0	0	1	10	0	0	0	0	0	0	0	0	0	0	0	0	0	0
22	0	0	1	35	0	0	0	2	0	1	3	0	0	0	0	1	0	3	2	3	0	0	0	0	0	99	0	0	0	0	0	0	0	4	0	0	0	0	0	0	0	0	0	0	0	0	0	0	0
22	0	0	1	18	3	1	0	2	1	0	#NULL!	#NULL!	#NULL!	#NULL!	#NULL!	1	0	2	3	3	0	0	0	0	0	99	0	0	0	0	0	0	0	1	0	0	0	0	0	0	0	0	0	0	0	0	0	0	0
22	0	0	1	22	0	0	0	2	1	0	#NULL!	#NULL!	#NULL!	#NULL!	#NULL!	1	1	2	2	3	1	1	1	0	0	0	0	0	0	0	0	0	0	1	1	0	0	0	0	0	0	1	0	0	0	3	0	0	0
22	0	0	1	40	0	0	0	1	0	1	3	0	1	0	0	1	1	3	4	4	2	3	2	0	0	0	0	0	0	0	0	0	0	1	0	0	0	0	0	0	0	0	0	0	0	0	0	0	0
22	3	1	1	25	1	1	0	99	5	1	3	0	1	0	1	1	1	2	#NULL!	#NULL!	0	2	1	1	1	0	0	1	1	0	0	0	0	1	0	0	0	0	0	0	0	0	0	0	0	3	1	1	0
22	0	0	1	18	0	1	1	99	0	0	#NULL!	#NULL!	#NULL!	#NULL!	#NULL!	1	0	2	3	4	0	0	0	0	0	99	0	0	0	0	0	0	0	1	0	0	0	0	0	0	0	0	0	0	0	0	0	0	0
22	0	0	1	18	0	0	1	2	1	0	#NULL!	#NULL!	#NULL!	#NULL!	#NULL!	0	0	3	2	4	0	0	0	0	0	99	0	0	0	0	0	0	0	1	1	0	0	0	0	0	0	0	0	0	0	0	0	0	0
22	0	0	1	20	0	1	0	2	0	1	3	0	0	0	0	1	0	1	1	1	0	0	0	0	0	99	0	0	0	0	0	0	0	4	0	0	0	0	0	0	0	0	0	5	5	0	0	0	1
22	3	1	1	20	0	0	0	2	0	1	3	0	0	0	0	1	0	1	4	4	0	0	0	0	0	99	0	0	0	0	0	0	0	4	0	1	0	0	0	0	0	0	0	0	0	1	0	0	1
22	0	0	1	34	0	0	0	3	0	1	3	0	0	1	1	1	1	3	2	3	0	1	1	0	0	0	0	0	0	0	0	0	0	4	0	0	0	0	0	0	0	0	0	0	0	0	0	0	0
22	3	1	1	29	0	1	1	99	0	1	2	1	1	0	0	1	0	3	4	4	4	0	2	0	0	0	0	1	0	0	1	0	0	3	0	0	0	0	0	0	0	0	0	0	0	1	0	0	1
22	0	0	1	20	0	0	0	1	5	0	#NULL!	#NULL!	#NULL!	#NULL!	#NULL!	1	1	1	2	2	1	0	1	0	0	0	0	0	0	0	#NULL!	0	0	1	0	0	0	0	0	1	2	1	0	5	5	0	1	1	0
22	0	0	1	23	0	0	0	99	5	0	#NULL!	#NULL!	#NULL!	#NULL!	#NULL!	1	0	3	1	2	0	0	0	0	0	99	0	0	0	0	0	0	0	1	0	0	0	0	1	1	2	0	1	5	5	0	0	0	0
22	0	0	1	17	1	0	0	1	1	0	#NULL!	#NULL!	#NULL!	#NULL!	#NULL!	1	0	2	2	2	0	0	0	0	0	99	0	0	0	0	0	0	0	1	0	0	0	1	1	0	0	0	0	0	0	1	0	0	0
22	0	0	1	26	1	0	0	2	1	0	#NULL!	#NULL!	#NULL!	#NULL!	#NULL!	1	0	3	2	3	0	0	0	0	0	99	0	0	0	0	0	0	0	1	0	0	0	1	1	0	0	0	0	0	0	0	0	1	0
22	0	0	1	22	0	1	1	2	1	1	3	1	1	0	0	1	1	3	2	3	1	0	1	1	0	0	0	0	0	0	0	0	0	1	10	0	0	0	1	0	0	0	0	5	5	0	0	1	0
22	3	1	1	21	0	0	1	2	0	0	#NULL!	#NULL!	#NULL!	#NULL!	#NULL!	1	0	3	2	3	0	0	0	0	0	99	0	0	0	0	0	0	0	1	0	0	0	0	1	0	0	0	0	5	5	0	1	0	0
22	0	0	1	22	1	0	0	3	0	1	3	0	0	0	0	1	0	3	2	4	0	0	0	0	0	99	0	0	0	0	0	0	0	4	0	0	0	0	0	0	0	0	0	0	0	0	0	0	0
22	0	0	1	25	0	1	0	2	0	1	3	0	1	0	0	1	0	3	2	3	0	0	0	0	0	99	0	0	0	0	0	0	0	4	0	0	0	0	0	0	0	0	0	0	1	0	0	0	0
22	3	1	1	28	0	0	0	2	0	0	#NULL!	#NULL!	#NULL!	#NULL!	#NULL!	1	0	1	3	4	0	0	0	0	0	99	0	0	0	0	0	0	0	4	0	0	0	0	0	0	0	0	0	0	0	1	0	0	1
22	0	0	1	21	0	0	0	2	1	0	#NULL!	#NULL!	#NULL!	#NULL!	#NULL!	1	1	3	2	2	1	1	1	0	0	0	0	1	0	1	0	0	0	1	1	0	0	0	1	1	2	0	0	0	0	0	0	0	0
22	0	0	1	38	0	1	1	99	5	0	#NULL!	#NULL!	#NULL!	#NULL!	#NULL!	1	1	1	4	3	7	0	2	0	0	0	0	0	0	0	0	0	0	1	0	0	0	0	0	0	0	0	0	0	0	0	0	0	0
22	0	0	1	40	0	1	0	1	0	0	#NULL!	#NULL!	#NULL!	#NULL!	#NULL!	1	0	3	3	4	0	1	1	0	0	0	0	0	0	0	0	0	0	1	0	0	0	0	1	1	2	0	0	0	0	1	0	0	0
22	3	1	1	32	0	0	0	2	0	1	3	0	0	1	0	1	0	3	2	3	0	0	0	0	0	99	0	0	0	0	0	0	0	4	0	0	0	0	1	0	0	0	0	5	5	0	0	0	0
22	0	0	1	26	0	0	0	1	0	0	#NULL!	#NULL!	#NULL!	#NULL!	#NULL!	1	0	2	2	3	1	0	1	1	1	1	0	1	0	1	1	0	0	1	0	0	0	0	0	0	0	0	0	0	0	0	1	0	0
22	0	0	1	35	0	0	0	2	0	1	3	0	0	0	0	1	0	1	#NULL!	#NULL!	0	1	1	0	0	0	0	0	0	0	0	0	0	1	1	0	0	0	0	0	0	0	0	0	0	0	0	1	0
22	3	1	1	28	0	0	0	1	1	0	#NULL!	#NULL!	#NULL!	#NULL!	#NULL!	1	0	2	2	3	0	3	2	0	0	0	0	0	0	0	0	0	0	1	0	0	0	0	1	0	0	0	0	0	0	0	0	0	0
[truncated: 615 more rows]
[truncated: 62 more columns]
